# Supplementary material for: Identification and experimental validation of demethylation-related genes in diabetic nephropathy
Source: Front Genet. 2025 Nov 26;16:1675592. doi: 10.3389/fgene.2025.1675592 (PMC12688277; doi:10.3389/fgene.2025.1675592)
Supplement: Supplementary file 1 [file Table2.xlsx]

## Sheet: Sheet1
Primers		sequence
CXCL2 F		AGATCAATGTGACGGCAGGG
CXCL2 R		TCTCTGCTCTAACACAGAGGGA
MLF1 F		TCCTGGCTCCCGAGAACTTA
MLF1 R		GATGTGGAGTTTGTCCCCCA
Internal reference-GAPDH F		ATGGGCAGCCGTTAGGAAAG
Internal reference-GAPDH R		AGGAAAAGCATCACCCGGAG
