# Supplementary material for: Identification and experimental validation of demethylation-related genes in diabetic nephropathy
Source: Front Genet. 2025 Nov 26;16:1675592. doi: 10.3389/fgene.2025.1675592 (PMC12688277; doi:10.3389/fgene.2025.1675592)
Supplement: Supplementary file 2 [file Table3.xlsx]

## Sheet: 02_Fig1D
	ID	Description	GeneRatio	BgRatio	pvalue	p.adjust	qvalue	geneID	Count
GO:0045765	GO:0045765	regulation of angiogenesis	12/56	349/18614	4.16274347621424e-10	5.86830685151763e-07	3.12185035344574e-07	IL1B/IL10/GADD45A/IL6/THBS1/ITGB3/F3/LRG1/PLK2/EPHA1/IL1A/GATA6	12
GO:1901342	GO:1901342	regulation of vasculature development	12/56	355/18614	5.05670560234177e-10	5.86830685151763e-07	3.12185035344574e-07	IL1B/IL10/GADD45A/IL6/THBS1/ITGB3/F3/LRG1/PLK2/EPHA1/IL1A/GATA6	12
GO:0050673	GO:0050673	epithelial cell proliferation	13/56	488/18614	1.5936575259022e-09	9.47897901619728e-07	5.04267325154739e-07	NOG/IL10/IL6/THBS1/NR4A3/AREG/ITGB3/F3/LRG1/EGR3/EGF/EREG/CCL2	13
GO:0001819	GO:0001819	positive regulation of cytokine production	13/56	489/18614	1.63360258788406e-09	9.47897901619728e-07	5.04267325154739e-07	IL1B/IL10/AIM2/HSPA1A/IL6/THBS1/NR4A3/F3/MNDA/IL1A/IL12RB2/GATA6/EREG	13
GO:0033002	GO:0033002	muscle cell proliferation	10/56	249/18614	3.17882731761546e-09	1.14458760470856e-06	6.08903267794346e-07	NOG/IL10/MMP9/IL6/THBS1/CDKN1A/NR4A3/ITGB3/GATA6/EREG	10
GO:0050678	GO:0050678	regulation of epithelial cell proliferation	12/56	419/18614	3.30139680678987e-09	1.14458760470856e-06	6.08903267794346e-07	NOG/IL10/THBS1/NR4A3/AREG/ITGB3/F3/LRG1/EGR3/EGF/EREG/CCL2	12
GO:0045766	GO:0045766	positive regulation of angiogenesis	9/56	185/18614	3.94515331222253e-09	1.14458760470856e-06	6.08903267794346e-07	IL1B/IL10/THBS1/ITGB3/F3/LRG1/EPHA1/IL1A/GATA6	9
GO:1904018	GO:1904018	positive regulation of vasculature development	9/56	185/18614	3.94515331222253e-09	1.14458760470856e-06	6.08903267794346e-07	IL1B/IL10/THBS1/ITGB3/F3/LRG1/EPHA1/IL1A/GATA6	9
GO:0042060	GO:0042060	wound healing	12/56	439/18614	5.56677976412612e-09	1.43561064805964e-06	7.63723118516952e-07	NOG/THBD/WNT5B/IL6/THBS1/CDKN1A/ITGB3/F3/LRG1/PLAUR/IL1A/EREG	12
GO:0007369	GO:0007369	gastrulation	9/56	196/18614	6.54318257180776e-09	1.51867267491658e-06	8.07910858603211e-07	DUSP4/NOG/WNT5B/IL10/MMP9/NR4A3/ITGB3/LAMB3/GATA6	9
GO:2001233	GO:2001233	regulation of apoptotic signaling pathway	11/56	381/18614	1.49255353955951e-08	3.14928796847056e-06	1.67537349464431e-06	NOG/APAF1/IL19/IL1B/MMP9/HSPA1A/ATF3/THBS1/G0S2/PLAUR/IL1A	11
GO:0048661	GO:0048661	positive regulation of smooth muscle cell proliferation	7/56	99/18614	1.81956486402272e-08	3.51934170783061e-06	1.87223647850759e-06	IL10/MMP9/IL6/THBS1/NR4A3/ITGB3/EREG	7
GO:0050679	GO:0050679	positive regulation of epithelial cell proliferation	9/56	225/18614	2.17212281316236e-08	3.87807465334604e-06	2.06307697152992e-06	NOG/IL10/NR4A3/AREG/ITGB3/F3/LRG1/EGR3/EGF	9
GO:0007159	GO:0007159	leukocyte cell-cell adhesion	11/56	415/18614	3.58354896887583e-08	5.94101225482914e-06	3.16052852668522e-06	SMAD7/IL1B/IL10/LRRC32/IL6/NR4A3/OLR1/LRG1/EGR3/IL1A/CCL2	11
GO:0048660	GO:0048660	regulation of smooth muscle cell proliferation	8/56	176/18614	5.25547810921998e-08	8.13197646099972e-06	4.32608829622108e-06	IL10/MMP9/IL6/THBS1/CDKN1A/NR4A3/ITGB3/EREG	8
GO:0048659	GO:0048659	smooth muscle cell proliferation	8/56	180/18614	6.25561700248246e-08	9.07455441422611e-06	4.82752548941574e-06	IL10/MMP9/IL6/THBS1/CDKN1A/NR4A3/ITGB3/EREG	8
GO:0001936	GO:0001936	regulation of endothelial cell proliferation	8/56	185/18614	7.73286019275685e-08	1.0557628533758e-05	5.61649845579182e-06	IL10/THBS1/ITGB3/F3/LRG1/EGR3/EGF/CCL2	8
GO:0045742	GO:0045742	positive regulation of epidermal growth factor receptor signaling pathway	5/56	38/18614	9.55330405713094e-08	1.23184548425561e-05	6.5532313795407e-06	MMP9/AREG/PLAUR/EGF/EREG	5
GO:1901186	GO:1901186	positive regulation of ERBB signaling pathway	5/56	40/18614	1.24665586385937e-07	1.52288855790399e-05	8.10153644491433e-06	MMP9/AREG/PLAUR/EGF/EREG	5
GO:0001935	GO:0001935	endothelial cell proliferation	8/56	201/18614	1.46521067679865e-07	1.70037699042483e-05	9.0457480204464e-06	IL10/THBS1/ITGB3/F3/LRG1/EGR3/EGF/CCL2	8
GO:0002696	GO:0002696	positive regulation of leukocyte activation	10/56	377/18614	1.60213867969061e-07	1.71852261166437e-05	9.14227997678999e-06	MSH2/IL1B/IL10/IL6/THBS1/CDKN1A/NR4A3/EGR3/IL1A/CCL2	10
GO:0045785	GO:0045785	positive regulation of cell adhesion	11/56	482/18614	1.62893138546386e-07	1.71852261166437e-05	9.14227997678999e-06	SMAD7/IL1B/IL10/IL6/NR4A3/ITGB3/EPHA1/PLAUR/EGR3/IL1A/CCL2	11
GO:0002683	GO:0002683	negative regulation of immune system process	11/56	487/18614	1.80644427280466e-07	1.82293789442592e-05	9.6977534645303e-06	SMAD7/IL10/MAFB/LRRC32/LDLR/SAMSN1/THBS1/PLK2/LTF/MNDA/CCL2	11
GO:0050867	GO:0050867	positive regulation of cell activation	10/56	394/18614	2.408388648028e-07	2.32911252169708e-05	1.23905258076177e-05	MSH2/IL1B/IL10/IL6/THBS1/CDKN1A/NR4A3/EGR3/IL1A/CCL2	10
GO:2000273	GO:2000273	positive regulation of signaling receptor activity	5/56	46/18614	2.56165989889348e-07	2.37824505013271e-05	1.26519034164297e-05	IL10/AREG/EGF/EREG/CCL2	5
GO:2001236	GO:2001236	regulation of extrinsic apoptotic signaling pathway	7/56	156/18614	4.16998512021585e-07	3.72251364000807e-05	1.98032086883125e-05	IL19/IL1B/HSPA1A/ATF3/THBS1/G0S2/IL1A	7
GO:0022409	GO:0022409	positive regulation of cell-cell adhesion	9/56	321/18614	4.48241166478043e-07	3.75124917358398e-05	1.99560773741537e-05	SMAD7/IL1B/IL10/IL6/NR4A3/PLAUR/EGR3/IL1A/CCL2	9
GO:2001234	GO:2001234	negative regulation of apoptotic signaling pathway	8/56	233/18614	4.52541908058387e-07	3.75124917358398e-05	1.99560773741537e-05	NOG/IL19/IL1B/MMP9/HSPA1A/THBS1/PLAUR/IL1A	8
GO:0001706	GO:0001706	endoderm formation	5/56	57/18614	7.6306789968866e-07	6.10717446612889e-05	3.24892430611542e-05	DUSP4/NOG/MMP9/LAMB3/GATA6	5
GO:0032496	GO:0032496	response to lipopolysaccharide	9/56	345/18614	8.18228596804793e-07	6.33036191061308e-05	3.36765664579657e-05	CXCL2/THBD/IL1B/IL10/IL6/LTF/IL1A/IL12RB2/CCL2	9
GO:0071216	GO:0071216	cellular response to biotic stimulus	8/56	264/18614	1.16106383635348e-06	8.54618384475582e-05	4.54644035007532e-05	CXCL2/APAF1/IL1B/IL10/IL6/LTF/IL1A/CCL2	8
GO:1905952	GO:1905952	regulation of lipid localization	7/56	182/18614	1.17827610095729e-06	8.54618384475582e-05	4.54644035007532e-05	IL1B/IL6/THBS1/ITGB3/IL1A/EGF/PTGES	7
GO:0001938	GO:0001938	positive regulation of endothelial cell proliferation	6/56	115/18614	1.23097029760121e-06	8.65782442646187e-05	4.60583144844091e-05	IL10/ITGB3/F3/LRG1/EGR3/EGF	6
GO:0002237	GO:0002237	response to molecule of bacterial origin	9/56	366/18614	1.33518875740496e-06	9.11462678216738e-05	4.84884338215485e-05	CXCL2/THBD/IL1B/IL10/IL6/LTF/IL1A/IL12RB2/CCL2	9
GO:0010631	GO:0010631	epithelial cell migration	9/56	371/18614	1.49340461795574e-06	9.90340605221506e-05	5.26846200560025e-05	MMP9/GADD45A/THBS1/ITGB3/LRG1/EDN2/PLK2/EGR3/EGF	9
GO:0090132	GO:0090132	epithelium migration	9/56	374/18614	1.59591053945482e-06	0.000102891898946518	5.47369316602488e-05	MMP9/GADD45A/THBS1/ITGB3/LRG1/EDN2/PLK2/EGR3/EGF	9
GO:1903037	GO:1903037	regulation of leukocyte cell-cell adhesion	9/56	378/18614	1.74200970412882e-06	0.000105457703213723	5.61019006642769e-05	SMAD7/IL1B/IL10/LRRC32/IL6/NR4A3/EGR3/IL1A/CCL2	9
GO:0090130	GO:0090130	tissue migration	9/56	379/18614	1.7802900985153e-06	0.000105457703213723	5.61019006642769e-05	MMP9/GADD45A/THBS1/ITGB3/LRG1/EDN2/PLK2/EGR3/EGF	9
GO:0022407	GO:0022407	regulation of cell-cell adhesion	10/56	491/18614	1.78457970471278e-06	0.000105457703213723	5.61019006642769e-05	SMAD7/IL1B/IL10/LRRC32/IL6/NR4A3/PLAUR/EGR3/IL1A/CCL2	10
GO:0019221	GO:0019221	cytokine-mediated signaling pathway	10/56	492/18614	1.81745287744461e-06	0.000105457703213723	5.61019006642769e-05	CXCL2/IL1B/AIM2/HSPA1A/IL6/EDN2/IL1A/IL12RB2/EREG/CCL2	10
GO:0010721	GO:0010721	negative regulation of cell development	8/56	286/18614	2.11116955287256e-06	0.000119512793468712	6.35789957771376e-05	SMAD7/NOG/IL1B/MAFB/LDLR/IL6/LTF/IL1A	8
GO:0001704	GO:0001704	formation of primary germ layer	6/56	127/18614	2.19983745806958e-06	0.000121567208099512	6.46719132409929e-05	DUSP4/NOG/MMP9/ITGB3/LAMB3/GATA6	6
GO:0050900	GO:0050900	leukocyte migration	9/56	393/18614	2.39771824390466e-06	0.000129421024281458	6.88500244822561e-05	CXCL2/IL1B/IL10/IL6/THBS1/ITGB3/EDN2/IL1A/CCL2	9
GO:0050864	GO:0050864	regulation of B cell activation	6/56	130/18614	2.52025121779818e-06	0.000132943251738854	7.07237961358198e-05	MSH2/IL10/SAMSN1/IL6/CDKN1A/MNDA	6
GO:0000302	GO:0000302	response to reactive oxygen species	7/56	205/18614	2.60431518876406e-06	0.000134324790069364	7.14587536004734e-05	FOSL1/IL10/MMP9/IL6/NR4A3/AREG/IL1A	7
GO:2000191	GO:2000191	regulation of fatty acid transport	4/56	33/18614	2.81690199728636e-06	0.000142131076863079	7.56115799271601e-05	IL1B/THBS1/IL1A/PTGES	4
GO:0042058	GO:0042058	regulation of epidermal growth factor receptor signaling pathway	5/56	75/18614	3.01872186956744e-06	0.000149073477856724	7.93048320941232e-05	MMP9/AREG/PLAUR/EGF/EREG	5
GO:0097193	GO:0097193	intrinsic apoptotic signaling pathway	8/56	301/18614	3.08497512394317e-06	0.000149171401305669	7.93569258856433e-05	MSH2/APAF1/IL19/MMP9/HSPA1A/CDKN1A/PLAUR/HIC1	8
GO:0060326	GO:0060326	cell chemotaxis	8/56	312/18614	4.02142234468567e-06	0.00019048410738807	0.000101334659727525	CXCL2/IL1B/IL10/IL6/THBS1/EDN2/EGR3/CCL2	8
GO:0001660	GO:0001660	fever generation	3/56	11/18614	4.18363038497874e-06	0.000194204122470713	0.000103313651401686	IL1B/IL1A/PTGES	3
GO:0071222	GO:0071222	cellular response to lipopolysaccharide	7/56	224/18614	4.67663318915703e-06	0.000209632401292184	0.000111521262031217	CXCL2/IL1B/IL10/IL6/LTF/IL1A/CCL2	7
GO:1901184	GO:1901184	regulation of ERBB signaling pathway	5/56	82/18614	4.6966328596267e-06	0.000209632401292184	0.000111521262031217	MMP9/AREG/PLAUR/EGF/EREG	5
GO:0050866	GO:0050866	negative regulation of cell activation	7/56	225/18614	4.8156567438501e-06	0.000210542307014369	0.000112005318092408	SMAD7/THBD/IL10/LRRC32/LDLR/SAMSN1/MNDA	7
GO:0007492	GO:0007492	endoderm development	5/56	83/18614	4.98630353951137e-06	0.000210542307014369	0.000112005318092408	DUSP4/NOG/MMP9/LAMB3/GATA6	5
GO:0033674	GO:0033674	positive regulation of kinase activity	9/56	430/18614	4.9891541946533e-06	0.000210542307014369	0.000112005318092408	IL1B/THBS1/CDKN1A/AREG/ITGB3/LTF/EPHA1/EGF/EREG	9
GO:0097191	GO:0097191	extrinsic apoptotic signaling pathway	7/56	227/18614	5.10405548325266e-06	0.00021154487101124	0.000112538666952169	IL19/IL1B/HSPA1A/ATF3/THBS1/G0S2/IL1A	7
GO:0051251	GO:0051251	positive regulation of lymphocyte activation	8/56	327/18614	5.67942773500528e-06	0.000231262311806092	0.000123028046780447	MSH2/IL1B/IL10/IL6/CDKN1A/EGR3/IL1A/CCL2	8
GO:2000116	GO:2000116	regulation of cysteine-type endopeptidase activity	7/56	234/18614	6.22935981937886e-06	0.000249281795530661	0.000132614139167539	APAF1/MMP9/AIM2/THBS1/F3/LTF/PLAUR	7
GO:0032368	GO:0032368	regulation of lipid transport	6/56	153/18614	6.46613757545381e-06	0.000254371276485225	0.000135321665941255	IL1B/THBS1/ITGB3/IL1A/EGF/PTGES	6
GO:0071219	GO:0071219	cellular response to molecule of bacterial origin	7/56	237/18614	6.7711404811793e-06	0.000260555143637674	0.000138611389594771	CXCL2/IL1B/IL10/IL6/LTF/IL1A/CCL2	7
GO:0150077	GO:0150077	regulation of neuroinflammatory response	4/56	41/18614	6.84785168543649e-06	0.000260555143637674	0.000138611389594771	IL1B/MMP9/LDLR/IL6	4
GO:0050670	GO:0050670	regulation of lymphocyte proliferation	7/56	239/18614	7.15367040351804e-06	0.000262165242136899	0.000139467937607012	IL1B/IL10/LRRC32/IL6/CDKN1A/MNDA/IL1A	7
GO:0045741	GO:0045741	positive regulation of epidermal growth factor-activated receptor activity	3/56	13/18614	7.22070884572979e-06	0.000262165242136899	0.000139467937607012	AREG/EGF/EREG	3
GO:0097530	GO:0097530	granulocyte migration	6/56	156/18614	7.22902865004805e-06	0.000262165242136899	0.000139467937607012	CXCL2/IL1B/THBS1/EDN2/IL1A/CCL2	6
GO:0030595	GO:0030595	leukocyte chemotaxis	7/56	241/18614	7.55401106856737e-06	0.000265649389244619	0.00014132145109138	CXCL2/IL1B/IL10/IL6/THBS1/EDN2/CCL2	7
GO:0097529	GO:0097529	myeloid leukocyte migration	7/56	241/18614	7.55401106856737e-06	0.000265649389244619	0.00014132145109138	CXCL2/IL1B/IL6/THBS1/EDN2/IL1A/CCL2	7
GO:0032944	GO:0032944	regulation of mononuclear cell proliferation	7/56	243/18614	7.9728124997362e-06	0.00027619250465504	0.000146930228785398	IL1B/IL10/LRRC32/IL6/CDKN1A/MNDA/IL1A	7
GO:0045840	GO:0045840	positive regulation of mitotic nuclear division	4/56	43/18614	8.3077560849195e-06	0.0002826327642521	0.000150356349335683	IL1B/IL1A/EGF/EREG	4
GO:0090287	GO:0090287	regulation of cellular response to growth factor stimulus	8/56	345/18614	8.40226658052345e-06	0.0002826327642521	0.000150356349335683	SMAD7/NOG/IL1B/HSPA1A/THBS1/ITGB3/LRG1/GATA6	8
GO:0045444	GO:0045444	fat cell differentiation	7/56	246/18614	8.63709224163078e-06	0.000286381301326072	0.000152350514277186	WNT5B/MAFB/IL6/NR4A3/LAMB3/LRG1/EGR2	7
GO:0032306	GO:0032306	regulation of prostaglandin secretion	3/56	14/18614	9.17038444024777e-06	0.000295617531747432	0.000157264048953372	IL1B/IL1A/PTGES	3
GO:0032308	GO:0032308	positive regulation of prostaglandin secretion	3/56	14/18614	9.17038444024777e-06	0.000295617531747432	0.000157264048953372	IL1B/IL1A/PTGES	3
GO:2001237	GO:2001237	negative regulation of extrinsic apoptotic signaling pathway	5/56	99/18614	1.18427720810071e-05	0.000376535260274212	0.000200311054809248	IL19/IL1B/HSPA1A/THBS1/IL1A	5
GO:0045860	GO:0045860	positive regulation of protein kinase activity	8/56	366/18614	1.29027188928656e-05	0.000400862982450309	0.000213253034497024	IL1B/THBS1/CDKN1A/AREG/ITGB3/LTF/EGF/EREG	8
GO:0006953	GO:0006953	acute-phase response	4/56	48/18614	1.29533492821082e-05	0.000400862982450309	0.000213253034497024	IL1B/IL6/IL1A/PTGES	4
GO:0018108	GO:0018108	peptidyl-tyrosine phosphorylation	8/56	370/18614	1.39571865451418e-05	0.000426245131200976	0.000226755953150296	SAMSN1/IL6/AREG/ITGB3/EPHA1/EGF/IL12RB2/EREG	8
GO:0032677	GO:0032677	regulation of interleukin-8 production	5/56	103/18614	1.43633461991744e-05	0.000431482371380727	0.000229542085593593	IL1B/IL10/HSPA1A/IL6/F3	5
GO:0018212	GO:0018212	peptidyl-tyrosine modification	8/56	372/18614	1.45111000940459e-05	0.000431482371380727	0.000229542085593593	SAMSN1/IL6/AREG/ITGB3/EPHA1/EGF/IL12RB2/EREG	8
GO:0010469	GO:0010469	regulation of signaling receptor activity	6/56	177/18614	1.48669129544485e-05	0.000431482371380727	0.000229542085593593	NOG/IL10/AREG/EGF/EREG/CCL2	6
GO:0032637	GO:0032637	interleukin-8 production	5/56	104/18614	1.50543796876289e-05	0.000431482371380727	0.000229542085593593	IL1B/IL10/HSPA1A/IL6/F3	5
GO:0070663	GO:0070663	regulation of leukocyte proliferation	7/56	268/18614	1.50581956406027e-05	0.000431482371380727	0.000229542085593593	IL1B/IL10/LRRC32/IL6/CDKN1A/MNDA/IL1A	7
GO:0043410	GO:0043410	positive regulation of MAPK cascade	9/56	495/18614	1.54224483846931e-05	0.000436530520742349	0.000232227624585943	IL1B/GADD45A/IL6/THBS1/ITGB3/IL1A/EGF/EDAR/CCL2	9
GO:0001667	GO:0001667	ameboidal-type cell migration	9/56	496/18614	1.56713465297434e-05	0.000438231268620897	0.000233132396694851	MMP9/GADD45A/THBS1/ITGB3/LRG1/EDN2/PLK2/EGR3/EGF	9
GO:0050863	GO:0050863	regulation of T cell activation	8/56	377/18614	1.5977573562799e-05	0.000441475574276862	0.00023485831815994	SMAD7/IL1B/IL10/LRRC32/IL6/EGR3/IL1A/CCL2	8
GO:0051091	GO:0051091	positive regulation of DNA-binding transcription factor activity	7/56	271/18614	1.61802437710914e-05	0.000441815832855331	0.000235039330569538	FOSL1/IL1B/IL10/AIM2/HSPA1A/IL6/LTF	7
GO:0031649	GO:0031649	heat generation	3/56	17/18614	1.70220831816583e-05	0.000459398314704986	0.000244392944578766	IL1B/IL1A/PTGES	3
GO:0014013	GO:0014013	regulation of gliogenesis	5/56	108/18614	1.8081872206303e-05	0.000482391096446314	0.000256624756176569	NOG/IL1B/LDLR/IL6/EGR2	5
GO:0042116	GO:0042116	macrophage activation	5/56	109/18614	1.89080074093328e-05	0.000498698695421153	0.000265300151807983	IL10/LDLR/IL6/THBS1/EDN2	5
GO:0010717	GO:0010717	regulation of epithelial to mesenchymal transition	5/56	110/18614	1.97632508544772e-05	0.000514225963788794	0.00027356042337661	SMAD7/NOG/IL1B/IL6/LRG1	5
GO:0032310	GO:0032310	prostaglandin secretion	3/56	18/18614	2.03829335064925e-05	0.000514225963788794	0.00027356042337661	IL1B/IL1A/PTGES	3
GO:0038128	GO:0038128	ERBB2 signaling pathway	3/56	18/18614	2.03829335064925e-05	0.000514225963788794	0.00027356042337661	AREG/EGF/EREG	3
GO:0051917	GO:0051917	regulation of fibrinolysis	3/56	18/18614	2.03829335064925e-05	0.000514225963788794	0.00027356042337661	THBD/THBS1/PLAUR	3
GO:0043542	GO:0043542	endothelial cell migration	7/56	283/18614	2.13848083087056e-05	0.000532200172616582	0.000283122430204427	GADD45A/THBS1/ITGB3/EDN2/PLK2/EGR3/EGF	7
GO:0002700	GO:0002700	regulation of production of molecular mediator of immune response	6/56	189/18614	2.15539923420761e-05	0.000532200172616582	0.000283122430204427	MSH2/SMAD7/IL1B/IL10/IL6/NR4A3	6
GO:0002526	GO:0002526	acute inflammatory response	5/56	114/18614	2.3489834306622e-05	0.000567915681517392	0.000302122539930566	IL1B/IL6/F3/IL1A/PTGES	5
GO:0007173	GO:0007173	epidermal growth factor receptor signaling pathway	5/56	114/18614	2.3489834306622e-05	0.000567915681517392	0.000302122539930566	MMP9/AREG/PLAUR/EGF/EREG	5
GO:0002718	GO:0002718	regulation of cytokine production involved in immune response	5/56	119/18614	2.88922012857842e-05	0.000691327826642321	0.000367775931722462	SMAD7/IL1B/IL10/IL6/NR4A3	5
GO:0051785	GO:0051785	positive regulation of nuclear division	4/56	59/18614	2.95631706049357e-05	0.0007001644793271	0.000372476897095484	IL1B/IL1A/EGF/EREG	4
GO:0050727	GO:0050727	regulation of inflammatory response	8/56	414/18614	3.12299949288198e-05	0.000720229517800302	0.000383151193623327	IL1B/IL10/MMP9/LDLR/AIM2/IL6/PLK2/PTGES	8
GO:0002367	GO:0002367	cytokine production involved in immune response	5/56	121/18614	3.13047605916562e-05	0.000720229517800302	0.000383151193623327	SMAD7/IL1B/IL10/IL6/NR4A3	5
GO:0002695	GO:0002695	negative regulation of leukocyte activation	6/56	202/18614	3.13413103394358e-05	0.000720229517800302	0.000383151193623327	SMAD7/IL10/LRRC32/LDLR/SAMSN1/MNDA	6
GO:0032305	GO:0032305	positive regulation of icosanoid secretion	3/56	21/18614	3.30101071185097e-05	0.000751141751196676	0.000399596033539854	IL1B/IL1A/PTGES	3
GO:0002819	GO:0002819	regulation of adaptive immune response	6/56	205/18614	3.4041671213235e-05	0.000767094358115712	0.000408082578774907	MSH2/SMAD7/IL1B/IL10/SAMSN1/IL6	6
GO:0046651	GO:0046651	lymphocyte proliferation	7/56	306/18614	3.52380614026825e-05	0.000786418658804096	0.000418362814021726	IL1B/IL10/LRRC32/IL6/CDKN1A/MNDA/IL1A	7
GO:0030098	GO:0030098	lymphocyte differentiation	8/56	422/18614	3.57768183448325e-05	0.000788124337312945	0.000419270209151266	MSH2/SMAD7/IL1B/IL10/MAFB/IL6/EGR3/IL1A	8
GO:0043030	GO:0043030	regulation of macrophage activation	4/56	62/18614	3.5993614715714e-05	0.000788124337312945	0.000419270209151266	IL10/LDLR/IL6/THBS1	4
GO:0032303	GO:0032303	regulation of icosanoid secretion	3/56	22/18614	3.81407407145322e-05	0.000816570332420493	0.000434403047656064	IL1B/IL1A/PTGES	3
GO:0031638	GO:0031638	zymogen activation	4/56	63/18614	3.83481974294846e-05	0.000816570332420493	0.000434403047656064	APAF1/THBD/THBS1/PLAUR	4
GO:0032757	GO:0032757	positive regulation of interleukin-8 production	4/56	63/18614	3.83481974294846e-05	0.000816570332420493	0.000434403047656064	IL1B/HSPA1A/IL6/F3	4
GO:0032943	GO:0032943	mononuclear cell proliferation	7/56	313/18614	4.0683512400733e-05	0.000849706897731453	0.000452031198457559	IL1B/IL10/LRRC32/IL6/CDKN1A/MNDA/IL1A	7
GO:1905953	GO:1905953	negative regulation of lipid localization	4/56	64/18614	4.08135791826595e-05	0.000849706897731453	0.000452031198457559	IL6/THBS1/ITGB3/EGF	4
GO:1990266	GO:1990266	neutrophil migration	5/56	128/18614	4.10026594338314e-05	0.000849706897731453	0.000452031198457559	CXCL2/IL1B/EDN2/IL1A/CCL2	5
GO:0042542	GO:0042542	response to hydrogen peroxide	5/56	129/18614	4.25588360483988e-05	0.00086648296902047	0.000460955814263821	FOSL1/IL10/IL6/NR4A3/AREG	5
GO:0046683	GO:0046683	response to organophosphorus	5/56	129/18614	4.25588360483988e-05	0.00086648296902047	0.000460955814263821	FOSL1/THBD/IL1B/AREG/GATA6	5
GO:0006979	GO:0006979	response to oxidative stress	8/56	434/18614	4.36293333000694e-05	0.000875744298322148	0.000465882701164144	FOSL1/IL10/MMP9/HSPA1A/IL6/NR4A3/AREG/IL1A	8
GO:1900120	GO:1900120	regulation of receptor binding	3/56	23/18614	4.37683492483279e-05	0.000875744298322148	0.000465882701164144	NOG/IL10/MMP9	3
GO:0038127	GO:0038127	ERBB signaling pathway	5/56	131/18614	4.58082063128029e-05	0.000901024125864538	0.000479331186484548	MMP9/AREG/PLAUR/EGF/EREG	5
GO:0071621	GO:0071621	granulocyte chemotaxis	5/56	131/18614	4.58082063128029e-05	0.000901024125864538	0.000479331186484548	CXCL2/IL1B/THBS1/EDN2/CCL2	5
GO:0042063	GO:0042063	gliogenesis	7/56	320/18614	4.68030311808199e-05	0.000912855759417505	0.000485625436312267	NOG/IL1B/LDLR/IL6/AREG/EGR2/CCL2	7
GO:0031349	GO:0031349	positive regulation of defense response	8/56	441/18614	4.88416982380809e-05	0.000936872575294097	0.000498402018558233	IL1B/LDLR/AIM2/HSPA1A/IL6/LTF/MNDA/EREG	8
GO:0048732	GO:0048732	gland development	8/56	441/18614	4.88416982380809e-05	0.000936872575294097	0.000498402018558233	NOG/IL10/MAFB/IL6/AREG/EGF/GATA6/EDAR	8
GO:0048143	GO:0048143	astrocyte activation	3/56	24/18614	4.99143491330356e-05	0.000949600035555538	0.000505172834625115	IL1B/LDLR/IL6	3
GO:0002702	GO:0002702	positive regulation of production of molecular mediator of immune response	5/56	134/18614	5.10387022924233e-05	0.000963096162770037	0.000512352569867459	MSH2/IL1B/IL10/IL6/NR4A3	5
GO:0032102	GO:0032102	negative regulation of response to external stimulus	8/56	446/18614	5.28752897694398e-05	0.000989706028668305	0.00052650861544612	THBD/IL10/LDLR/THBS1/PLK2/LTF/PLAUR/CCL2	8
GO:0007596	GO:0007596	blood coagulation	6/56	224/18614	5.58094966052602e-05	0.00103627073296647	0.000551280332782907	THBD/IL6/THBS1/ITGB3/F3/PLAUR	6
GO:2000193	GO:2000193	positive regulation of fatty acid transport	3/56	25/18614	5.65999611353529e-05	0.00104260722059646	0.000554651248218621	IL1B/IL1A/PTGES	3
GO:0009314	GO:0009314	response to radiation	8/56	452/18614	5.80793825417147e-05	0.00105376979768039	0.000560589570139502	MSH2/NOG/THBD/MMP9/GADD45A/CDKN1A/ITGB3/IL1A	8
GO:0030193	GO:0030193	regulation of blood coagulation	4/56	70/18614	5.81139741934897e-05	0.00105376979768039	0.000560589570139502	THBD/THBS1/F3/PLAUR	4
GO:0002685	GO:0002685	regulation of leukocyte migration	6/56	227/18614	6.00847816953327e-05	0.00108106029701447	0.000575107702395963	IL6/THBS1/ITGB3/EDN2/IL1A/CCL2	6
GO:2001235	GO:2001235	positive regulation of apoptotic signaling pathway	5/56	140/18614	6.28775203606561e-05	0.00111758343167171	0.000594537456790817	APAF1/IL19/ATF3/THBS1/G0S2	5
GO:0050817	GO:0050817	coagulation	6/56	229/18614	6.3077737849631e-05	0.00111758343167171	0.000594537456790817	THBD/IL6/THBS1/ITGB3/F3/PLAUR	6
GO:0052548	GO:0052548	regulation of endopeptidase activity	7/56	336/18614	6.36655714116514e-05	0.0011194529639882	0.000595532019664012	APAF1/MMP9/AIM2/THBS1/F3/LTF/PLAUR	7
GO:0007599	GO:0007599	hemostasis	6/56	230/18614	6.46182964730256e-05	0.00112439996356714	0.000598163748504163	THBD/IL6/THBS1/ITGB3/F3/PLAUR	6
GO:1900046	GO:1900046	regulation of hemostasis	4/56	72/18614	6.49158100465303e-05	0.00112439996356714	0.000598163748504163	THBD/THBS1/F3/PLAUR	4
GO:0048545	GO:0048545	response to steroid hormone	7/56	339/18614	6.73221098878026e-05	0.00115744160777474	0.000615741402716511	FOSL1/IL10/HSPA1A/IL6/THBS1/NR4A3/AREG	7
GO:0010212	GO:0010212	response to ionizing radiation	5/56	143/18614	6.95393101404942e-05	0.00116641160449302	0.000620513305095494	MSH2/THBD/GADD45A/CDKN1A/IL1A	5
GO:0014074	GO:0014074	response to purine-containing compound	5/56	143/18614	6.95393101404942e-05	0.00116641160449302	0.000620513305095494	FOSL1/THBD/IL1B/AREG/GATA6	5
GO:0001933	GO:0001933	negative regulation of protein phosphorylation	7/56	341/18614	6.98540340476215e-05	0.00116641160449302	0.000620513305095494	SMAD7/NOG/IL1B/GADD45A/SAMSN1/CDKN1A/EPHA1	7
GO:0070371	GO:0070371	ERK1 and ERK2 cascade	7/56	341/18614	6.98540340476215e-05	0.00116641160449302	0.000620513305095494	DUSP4/IL1B/ATF3/ITGB3/IL1A/EGF/CCL2	7
GO:0051090	GO:0051090	regulation of DNA-binding transcription factor activity	8/56	465/18614	7.08340422391721e-05	0.00117432722883656	0.000624724297342473	SMAD7/FOSL1/IL1B/IL10/AIM2/HSPA1A/IL6/LTF	8
GO:0042730	GO:0042730	fibrinolysis	3/56	27/18614	7.16739330300044e-05	0.00117982410328114	0.000627648551281785	THBD/THBS1/PLAUR	3
GO:0050818	GO:0050818	regulation of coagulation	4/56	75/18614	7.61825302005928e-05	0.00124520882109561	0.000662432230728654	THBD/THBS1/F3/PLAUR	4
GO:0002687	GO:0002687	positive regulation of leukocyte migration	5/56	147/18614	7.92539969751157e-05	0.00126685209266474	0.000673946123356873	IL6/THBS1/ITGB3/EDN2/IL1A	5
GO:0070661	GO:0070661	leukocyte proliferation	7/56	348/18614	7.9337661545517e-05	0.00126685209266474	0.000673946123356873	IL1B/IL10/LRRC32/IL6/CDKN1A/MNDA/IL1A	7
GO:0030194	GO:0030194	positive regulation of blood coagulation	3/56	28/18614	8.01037662593696e-05	0.00126685209266474	0.000673946123356873	THBD/THBS1/F3	3
GO:1900048	GO:1900048	positive regulation of hemostasis	3/56	28/18614	8.01037662593696e-05	0.00126685209266474	0.000673946123356873	THBD/THBS1/F3	3
GO:0150076	GO:0150076	neuroinflammatory response	4/56	76/18614	8.02357852743285e-05	0.00126685209266474	0.000673946123356873	IL1B/MMP9/LDLR/IL6	4
GO:1903131	GO:1903131	mononuclear cell differentiation	8/56	474/18614	8.09667413925323e-05	0.00126975545116262	0.000675490666098438	MSH2/SMAD7/IL1B/IL10/MAFB/IL6/EGR3/IL1A	8
GO:0002274	GO:0002274	myeloid leukocyte activation	6/56	240/18614	8.1743089052002e-05	0.0012733269106691	0.000677390628456364	IL10/LDLR/IL6/THBS1/NR4A3/EDN2	6
GO:0045685	GO:0045685	regulation of glial cell differentiation	4/56	77/18614	8.44437756519412e-05	0.0013066266885877	0.000695105605892821	NOG/LDLR/IL6/EGR2	4
GO:0010575	GO:0010575	positive regulation of vascular endothelial growth factor production	3/56	29/18614	8.91561604905841e-05	0.00136139110854372	0.00072423944775246	IL1B/IL6/IL1A	3
GO:0015732	GO:0015732	prostaglandin transport	3/56	29/18614	8.91561604905841e-05	0.00136139110854372	0.00072423944775246	IL1B/IL1A/PTGES	3
GO:0032890	GO:0032890	regulation of organic acid transport	4/56	80/18614	9.80320471053489e-05	0.00148021962064442	0.000787454416207128	IL1B/THBS1/IL1A/PTGES	4
GO:0007176	GO:0007176	regulation of epidermal growth factor-activated receptor activity	3/56	30/18614	9.8851374924552e-05	0.00148021962064442	0.000787454416207128	AREG/EGF/EREG	3
GO:0050820	GO:0050820	positive regulation of coagulation	3/56	30/18614	9.8851374924552e-05	0.00148021962064442	0.000787454416207128	THBD/THBS1/F3	3
GO:0006959	GO:0006959	humoral immune response	6/56	250/18614	0.000102311145858705	0.00151251063400035	0.000804632746176745	CXCL2/IL1B/IL6/LTF/GATA6/CCL2	6
GO:0016485	GO:0016485	protein processing	6/56	250/18614	0.000102311145858705	0.00151251063400035	0.000804632746176745	APAF1/THBD/MAFB/THBS1/F3/PLAUR	6
GO:0045862	GO:0045862	positive regulation of proteolysis	7/56	365/18614	0.000106815531858353	0.00156910664204581	0.000834740965155553	SMAD7/APAF1/IL1B/AIM2/HSPA1A/F3/EGF	7
GO:0061097	GO:0061097	regulation of protein tyrosine kinase activity	4/56	82/18614	0.000107930806698531	0.00157551825375654	0.00083815184546426	AREG/ITGB3/EGF/EREG	4
GO:0010876	GO:0010876	lipid localization	8/56	497/18614	0.000112466468601848	0.00163108904416732	0.000867714664191148	IL1B/LDLR/IL6/THBS1/ITGB3/IL1A/EGF/PTGES	8
GO:0050871	GO:0050871	positive regulation of B cell activation	4/56	83/18614	0.000113143186605316	0.00163108904416732	0.000867714664191148	MSH2/IL10/IL6/CDKN1A	4
GO:0050730	GO:0050730	regulation of peptidyl-tyrosine phosphorylation	6/56	255/18614	0.000114035820547208	0.00163380950302512	0.000869161907094704	SAMSN1/IL6/AREG/ITGB3/EGF/EREG	6
GO:0001818	GO:0001818	negative regulation of cytokine production	7/56	371/18614	0.000118190778590356	0.00168294967551053	0.000895303734494595	SMAD7/IL10/LRRC32/IL6/THBS1/LTF/GATA6	7
GO:0001516	GO:0001516	prostaglandin biosynthetic process	3/56	32/18614	0.000120250357212924	0.0016915216914618	0.000899863917134034	IL1B/EDN2/PTGES	3
GO:0046457	GO:0046457	prostanoid biosynthetic process	3/56	32/18614	0.000120250357212924	0.0016915216914618	0.000899863917134034	IL1B/EDN2/PTGES	3
GO:0033077	GO:0033077	T cell differentiation in thymus	4/56	86/18614	0.000129877066245892	0.00181593175154648	0.000966048184568366	IL1B/MAFB/EGR3/IL1A	4
GO:0048710	GO:0048710	regulation of astrocyte differentiation	3/56	33/18614	0.000131993702734488	0.00183447535357333	0.000975913099953069	NOG/LDLR/IL6	3
GO:0048708	GO:0048708	astrocyte differentiation	4/56	87/18614	0.000135833165256662	0.00187659986048043	0.000998322699536745	NOG/IL1B/LDLR/IL6	4
GO:0042326	GO:0042326	negative regulation of phosphorylation	7/56	383/18614	0.000143907160414391	0.00197229058374082	0.00104922871481348	SMAD7/NOG/IL1B/GADD45A/SAMSN1/CDKN1A/EPHA1	7
GO:0050869	GO:0050869	negative regulation of B cell activation	3/56	34/18614	0.00014445902595258	0.00197229058374082	0.00104922871481348	IL10/SAMSN1/MNDA	3
GO:0051591	GO:0051591	response to cAMP	4/56	89/18614	0.00014833540671918	0.00200498725179341	0.00106662284693697	FOSL1/THBD/AREG/GATA6	4
GO:0051250	GO:0051250	negative regulation of lymphocyte activation	5/56	168/18614	0.000148581562821399	0.00200498725179341	0.00106662284693697	SMAD7/IL10/LRRC32/SAMSN1/MNDA	5
GO:1903034	GO:1903034	regulation of response to wounding	5/56	170/18614	0.000157034181510717	0.00209109701631618	0.00111243193729512	THBD/IL10/THBS1/F3/PLAUR	5
GO:1901099	GO:1901099	negative regulation of signal transduction in absence of ligand	3/56	35/18614	0.000157665651811862	0.00209109701631618	0.00111243193729512	IL1B/HSPA1A/IL1A	3
GO:2001240	GO:2001240	negative regulation of extrinsic apoptotic signaling pathway in absence of ligand	3/56	35/18614	0.000157665651811862	0.00209109701631618	0.00111243193729512	IL1B/HSPA1A/IL1A	3
GO:2000117	GO:2000117	negative regulation of cysteine-type endopeptidase activity	4/56	91/18614	0.000161650023952251	0.00213175969087031	0.00113406386421047	MMP9/THBS1/LTF/PLAUR	4
GO:1903039	GO:1903039	positive regulation of leukocyte cell-cell adhesion	6/56	273/18614	0.000165379596213191	0.00216257349786032	0.00115045634276975	IL1B/IL6/NR4A3/EGR3/IL1A/CCL2	6
GO:0001837	GO:0001837	epithelial to mesenchymal transition	5/56	172/18614	0.00016585010022367	0.00216257349786032	0.00115045634276975	SMAD7/NOG/IL1B/IL6/LRG1	5
GO:0071560	GO:0071560	cellular response to transforming growth factor beta stimulus	6/56	274/18614	0.000168693229301703	0.00218504274569161	0.00116240964225776	SMAD7/APAF1/LRRC32/HSPA1A/THBS1/LRG1	6
GO:0007259	GO:0007259	receptor signaling pathway via JAK-STAT	5/56	173/18614	0.000170397560090556	0.00218504274569161	0.00116240964225776	IL10/GADD45A/IL6/EGF/CCL2	5
GO:0072331	GO:0072331	signal transduction by p53 class mediator	5/56	173/18614	0.000170397560090556	0.00218504274569161	0.00116240964225776	MSH2/MLF1/CDKN1A/PLK2/HIC1	5
GO:1905332	GO:1905332	positive regulation of morphogenesis of an epithelium	3/56	36/18614	0.000171632721627435	0.00218878871921581	0.00116440244342962	NOG/WNT5B/EGF	3
GO:0042113	GO:0042113	B cell activation	6/56	276/18614	0.000175478261824166	0.00222560134258956	0.00118398620143657	MSH2/IL10/SAMSN1/IL6/CDKN1A/MNDA	6
GO:0007178	GO:0007178	transmembrane receptor protein serine/threonine kinase signaling pathway	7/56	398/18614	0.000182268429256197	0.00229915774078062	0.00122311709106132	SMAD7/NOG/LRRC32/HSPA1A/THBS1/LRG1/GATA6	7
GO:0010634	GO:0010634	positive regulation of epithelial cell migration	5/56	176/18614	0.000184613814544861	0.00231615493815471	0.00123215934259529	MMP9/THBS1/ITGB3/PLK2/EGF	5
GO:0071559	GO:0071559	response to transforming growth factor beta	6/56	280/18614	0.000189696235549396	0.00235607357199847	0.00125339545112325	SMAD7/APAF1/LRRC32/HSPA1A/THBS1/LRG1	6
GO:0046330	GO:0046330	positive regulation of JNK cascade	4/56	95/18614	0.00019084094422047	0.00235607357199847	0.00125339545112325	IL1B/GADD45A/IL1A/EDAR	4
GO:1904705	GO:1904705	regulation of vascular associated smooth muscle cell proliferation	4/56	95/18614	0.00019084094422047	0.00235607357199847	0.00125339545112325	IL10/MMP9/CDKN1A/NR4A3	4
GO:0032635	GO:0032635	interleukin-6 production	5/56	178/18614	0.000194582947697802	0.00237698432424526	0.00126451965456799	IL1B/IL10/IL6/IL1A/EREG	5
GO:0032675	GO:0032675	regulation of interleukin-6 production	5/56	178/18614	0.000194582947697802	0.00237698432424526	0.00126451965456799	IL1B/IL10/IL6/IL1A/EREG	5
GO:0001659	GO:0001659	temperature homeostasis	5/56	179/18614	0.000199719068919752	0.00242695266472641	0.00129110205479674	IL1B/G0S2/EDN2/IL1A/PTGES	5
GO:0002369	GO:0002369	T cell cytokine production	3/56	38/18614	0.000201923846608805	0.00242831734704164	0.0012918280451166	SMAD7/IL1B/IL6	3
GO:0002724	GO:0002724	regulation of T cell cytokine production	3/56	38/18614	0.000201923846608805	0.00242831734704164	0.0012918280451166	SMAD7/IL1B/IL6	3
GO:1990874	GO:1990874	vascular associated smooth muscle cell proliferation	4/56	97/18614	0.000206780284974209	0.00247390227538732	0.00131607853648805	IL10/MMP9/CDKN1A/NR4A3	4
GO:0050731	GO:0050731	positive regulation of peptidyl-tyrosine phosphorylation	5/56	181/18614	0.000210301282102428	0.00250312449107556	0.00133162431258379	IL6/AREG/ITGB3/EGF/EREG	5
GO:0042129	GO:0042129	regulation of T cell proliferation	5/56	183/18614	0.000221306036949895	0.00262066995796279	0.00139415672042012	IL1B/IL10/LRRC32/IL6/IL1A	5
GO:0002706	GO:0002706	regulation of lymphocyte mediated immunity	5/56	184/18614	0.000226970366742479	0.00264722724225775	0.00140828479338232	MSH2/SMAD7/IL1B/IL10/IL6	5
GO:0042770	GO:0042770	signal transduction in response to DNA damage	5/56	184/18614	0.000226970366742479	0.00264722724225775	0.00140828479338232	MSH2/GADD45A/CDKN1A/PLK2/HIC1	5
GO:0097696	GO:0097696	receptor signaling pathway via STAT	5/56	184/18614	0.000226970366742479	0.00264722724225775	0.00140828479338232	IL10/GADD45A/IL6/EGF/CCL2	5
GO:0032755	GO:0032755	positive regulation of interleukin-6 production	4/56	100/18614	0.000232458899599699	0.00267425789731959	0.00142266469242199	IL1B/IL6/IL1A/EREG	4
GO:0032640	GO:0032640	tumor necrosis factor production	5/56	185/18614	0.000232744547720188	0.00267425789731959	0.00142266469242199	IL10/IL6/THBS1/LTF/IL1A	5
GO:0032680	GO:0032680	regulation of tumor necrosis factor production	5/56	185/18614	0.000232744547720188	0.00267425789731959	0.00142266469242199	IL10/IL6/THBS1/LTF/IL1A	5
GO:0071634	GO:0071634	regulation of transforming growth factor beta production	3/56	40/18614	0.000235481899069578	0.00269238171300734	0.00143230628783311	LRRC32/THBS1/GATA6	3
GO:0007565	GO:0007565	female pregnancy	5/56	187/18614	0.000244628161661074	0.00278324491772232	0.00148064413636966	FOSL1/THBD/IL1B/MMP9/ITGB3	5
GO:0010632	GO:0010632	regulation of epithelial cell migration	6/56	295/18614	0.000251328825166609	0.00284553269859366	0.00151378029227436	MMP9/GADD45A/THBS1/ITGB3/PLK2/EGF	6
GO:0048246	GO:0048246	macrophage chemotaxis	3/56	41/18614	0.00025353195544201	0.00285654208048983	0.00151963711667592	THBS1/EDN2/CCL2	3
GO:0019233	GO:0019233	sensory perception of pain	4/56	103/18614	0.000260357978983429	0.00291023886419176	0.00154820299222066	IL10/IL1A/CCL2/PTGES	4
GO:0002822	GO:0002822	regulation of adaptive immune response based on somatic recombination of immune receptors built from immunoglobulin superfamily domains	5/56	190/18614	0.000263313296630879	0.00291023886419176	0.00154820299222066	MSH2/SMAD7/IL1B/IL10/IL6	5
GO:0071706	GO:0071706	tumor necrosis factor superfamily cytokine production	5/56	190/18614	0.000263313296630879	0.00291023886419176	0.00154820299222066	IL10/IL6/THBS1/LTF/IL1A	5
GO:1903555	GO:1903555	regulation of tumor necrosis factor superfamily cytokine production	5/56	190/18614	0.000263313296630879	0.00291023886419176	0.00154820299222066	IL10/IL6/THBS1/LTF/IL1A	5
GO:0052547	GO:0052547	regulation of peptidase activity	7/56	425/18614	0.00027201887365241	0.00298285183386982	0.0015868319921673	APAF1/MMP9/AIM2/THBS1/F3/LTF/PLAUR	7
GO:1904037	GO:1904037	positive regulation of epithelial cell apoptotic process	3/56	42/18614	0.000272453506583542	0.00298285183386982	0.0015868319921673	IL6/THBS1/CCL2	3
GO:0030217	GO:0030217	T cell differentiation	6/56	300/18614	0.000275049798549007	0.00299713888465843	0.00159443248677037	SMAD7/IL1B/MAFB/IL6/EGR3/IL1A	6
GO:0043123	GO:0043123	positive regulation of I-kappaB kinase/NF-kappaB signaling	5/56	192/18614	0.000276360172835341	0.00299734561285433	0.00159454246303913	IL1B/PLK2/LTF/IL1A/EDAR	5
GO:0043434	GO:0043434	response to peptide hormone	7/56	427/18614	0.00027987487034533	0.00299746275312867	0.00159460477989067	IL1B/IL10/NR4A3/AREG/ITGB3/EGR2/EREG	7
GO:0090092	GO:0090092	regulation of transmembrane receptor protein serine/threonine kinase signaling pathway	6/56	301/18614	0.000279998710845854	0.00299746275312867	0.00159460477989067	SMAD7/NOG/HSPA1A/THBS1/LRG1/GATA6	6
GO:0046425	GO:0046425	regulation of receptor signaling pathway via JAK-STAT	4/56	105/18614	0.000280245332800053	0.00299746275312867	0.00159460477989067	IL10/GADD45A/IL6/EGF	4
GO:0014002	GO:0014002	astrocyte development	3/56	43/18614	0.000292264437870939	0.00309746922510708	0.00164780670811157	IL1B/LDLR/IL6	3
GO:0071604	GO:0071604	transforming growth factor beta production	3/56	43/18614	0.000292264437870939	0.00309746922510708	0.00164780670811157	LRRC32/THBS1/GATA6	3
GO:0030593	GO:0030593	neutrophil chemotaxis	4/56	107/18614	0.000301201466044649	0.00317767546677105	0.00169047521373384	CXCL2/IL1B/EDN2/CCL2	4
GO:0060840	GO:0060840	artery development	4/56	109/18614	0.000323259544955437	0.00339495657846864	0.00180606547384009	SMAD7/NOG/LDLR/EGR2	4
GO:0045936	GO:0045936	negative regulation of phosphate metabolic process	7/56	439/18614	0.000330943825635272	0.00346000278963724	0.00184066907287897	SMAD7/NOG/IL1B/GADD45A/SAMSN1/CDKN1A/EPHA1	7
GO:0061098	GO:0061098	positive regulation of protein tyrosine kinase activity	3/56	45/18614	0.000334625107071112	0.00346104319254305	0.00184122255146511	AREG/EGF/EREG	3
GO:0009410	GO:0009410	response to xenobiotic stimulus	7/56	440/18614	0.000335516897165957	0.00346104319254305	0.00184122255146511	FOSL1/IL1B/IL10/AIM2/THBS1/ITGB3/GATA6	7
GO:0010563	GO:0010563	negative regulation of phosphorus metabolic process	7/56	440/18614	0.000335516897165957	0.00346104319254305	0.00184122255146511	SMAD7/NOG/IL1B/GADD45A/SAMSN1/CDKN1A/EPHA1	7
GO:0070372	GO:0070372	regulation of ERK1 and ERK2 cascade	6/56	315/18614	0.00035694234735555	0.00365235160627668	0.0019429957296821	DUSP4/IL1B/ATF3/ITGB3/IL1A/CCL2	6
GO:2001239	GO:2001239	regulation of extrinsic apoptotic signaling pathway in absence of ligand	3/56	46/18614	0.000357209743483329	0.00365235160627668	0.0019429957296821	IL1B/HSPA1A/IL1A	3
GO:0043281	GO:0043281	regulation of cysteine-type endopeptidase activity involved in apoptotic process	5/56	204/18614	0.000365266015117546	0.00371834395213958	0.00197810265804654	APAF1/MMP9/THBS1/F3/PLAUR	5
GO:0006869	GO:0006869	lipid transport	7/56	447/18614	0.000368972014495153	0.00373966832158624	0.00198944689957625	IL1B/LDLR/THBS1/ITGB3/IL1A/EGF/PTGES	7
GO:0044344	GO:0044344	cellular response to fibroblast growth factor stimulus	4/56	113/18614	0.000370815225810404	0.00374200930046064	0.00199069226487691	NOG/THBS1/EGR3/CCL2	4
GO:0032369	GO:0032369	negative regulation of lipid transport	3/56	47/18614	0.000380753559072615	0.00379282837170618	0.00201772724098567	THBS1/ITGB3/EGF	3
GO:0043277	GO:0043277	apoptotic cell clearance	3/56	47/18614	0.000380753559072615	0.00379282837170618	0.00201772724098567	THBS1/ITGB3/CCL2	3
GO:0140353	GO:0140353	lipid export from cell	3/56	47/18614	0.000380753559072615	0.00379282837170618	0.00201772724098567	IL1B/IL1A/PTGES	3
GO:0044703	GO:0044703	multi-organism reproductive process	5/56	207/18614	0.000390533600170705	0.00387362600853079	0.00206071035987511	FOSL1/THBD/IL1B/MMP9/ITGB3	5
GO:0002673	GO:0002673	regulation of acute inflammatory response	3/56	48/18614	0.000405273573058648	0.0039614072622809	0.00210740865718293	IL1B/IL6/PTGES	3
GO:0032309	GO:0032309	icosanoid secretion	3/56	48/18614	0.000405273573058648	0.0039614072622809	0.00210740865718293	IL1B/IL1A/PTGES	3
GO:0035987	GO:0035987	endodermal cell differentiation	3/56	48/18614	0.000405273573058648	0.0039614072622809	0.00210740865718293	MMP9/LAMB3/GATA6	3
GO:0045732	GO:0045732	positive regulation of protein catabolic process	5/56	209/18614	0.000408098862027192	0.0039614072622809	0.00210740865718293	SMAD7/IL1B/LDLR/HSPA1A/PLK2	5
GO:0015908	GO:0015908	fatty acid transport	4/56	116/18614	0.000409624189119955	0.0039614072622809	0.00210740865718293	IL1B/THBS1/IL1A/PTGES	4
GO:1904892	GO:1904892	regulation of receptor signaling pathway via STAT	4/56	116/18614	0.000409624189119955	0.0039614072622809	0.00210740865718293	IL10/GADD45A/IL6/EGF	4
GO:0007088	GO:0007088	regulation of mitotic nuclear division	4/56	117/18614	0.000423181625095685	0.00407553755953147	0.00216812424650465	IL1B/IL1A/EGF/EREG	4
GO:0032892	GO:0032892	positive regulation of organic acid transport	3/56	49/18614	0.000430786634461593	0.00413163544869982	0.00219796747378621	IL1B/IL1A/PTGES	3
GO:0071496	GO:0071496	cellular response to external stimulus	6/56	327/18614	0.000435305592804501	0.0041577953946471	0.00221188416876621	FOSL1/IL1B/GADD45A/ATF3/CDKN1A/ITGB3	6
GO:0002440	GO:0002440	production of molecular mediator of immune response	6/56	328/18614	0.00044239756729897	0.00420821620369225	0.00223870727541714	MSH2/SMAD7/IL1B/IL10/IL6/NR4A3	6
GO:0042098	GO:0042098	T cell proliferation	5/56	213/18614	0.000445015667002896	0.00421584229842335	0.00224276424229601	IL1B/IL10/LRRC32/IL6/IL1A	5
GO:0002831	GO:0002831	regulation of response to biotic stimulus	7/56	463/18614	0.000455559017188223	0.00426271153019703	0.00226769796363687	IL1B/AIM2/HSPA1A/LTF/MNDA/GATA6/EREG	7
GO:0006692	GO:0006692	prostanoid metabolic process	3/56	50/18614	0.000457309423101706	0.00426271153019703	0.00226769796363687	IL1B/EDN2/PTGES	3
GO:0006693	GO:0006693	prostaglandin metabolic process	3/56	50/18614	0.000457309423101706	0.00426271153019703	0.00226769796363687	IL1B/EDN2/PTGES	3
GO:0030195	GO:0030195	negative regulation of blood coagulation	3/56	50/18614	0.000457309423101706	0.00426271153019703	0.00226769796363687	THBD/THBS1/PLAUR	3
GO:0009612	GO:0009612	response to mechanical stimulus	5/56	215/18614	0.000464393203892846	0.00428995393249008	0.00228219050899606	FOSL1/IL1B/GADD45A/THBS1/ITGB3	5
GO:0043491	GO:0043491	protein kinase B signaling	5/56	215/18614	0.000464393203892846	0.00428995393249008	0.00228219050899606	IL1B/THBS1/F3/EGF/CCL2	5
GO:0071774	GO:0071774	response to fibroblast growth factor	4/56	120/18614	0.000465776988792546	0.00428995393249008	0.00228219050899606	NOG/THBS1/EGR3/CCL2	4
GO:0051604	GO:0051604	protein maturation	6/56	332/18614	0.000471674403778137	0.00432709996509508	0.00230195163566363	APAF1/THBD/MAFB/THBS1/F3/PLAUR	6
GO:0044706	GO:0044706	multi-multicellular organism process	5/56	216/18614	0.000474317496542903	0.00433421617903968	0.00230573735368763	FOSL1/THBD/IL1B/MMP9/ITGB3	5
GO:1902510	GO:1902510	regulation of apoptotic DNA fragmentation	2/56	11/18614	0.000480502747974796	0.00436184675902833	0.00232043640370087	APAF1/IL6	2
GO:1900047	GO:1900047	negative regulation of hemostasis	3/56	51/18614	0.000484858450594274	0.00436184675902833	0.00232043640370087	THBD/THBS1/PLAUR	3
GO:1904707	GO:1904707	positive regulation of vascular associated smooth muscle cell proliferation	3/56	51/18614	0.000484858450594274	0.00436184675902833	0.00232043640370087	IL10/MMP9/NR4A3	3
GO:2001238	GO:2001238	positive regulation of extrinsic apoptotic signaling pathway	3/56	51/18614	0.000484858450594274	0.00436184675902833	0.00232043640370087	ATF3/THBS1/G0S2	3
GO:0007179	GO:0007179	transforming growth factor beta receptor signaling pathway	5/56	218/18614	0.000494645407625605	0.00443271039034374	0.0023581347821371	SMAD7/LRRC32/HSPA1A/THBS1/LRG1	5
GO:0022612	GO:0022612	gland morphogenesis	4/56	123/18614	0.00051134697844956	0.00456475514223626	0.00242838058996491	NOG/IL6/AREG/EDAR	4
GO:0006636	GO:0006636	unsaturated fatty acid biosynthetic process	3/56	52/18614	0.000513450061339874	0.00456596778685765	0.00242902569853467	IL1B/EDN2/PTGES	3
GO:0002639	GO:0002639	positive regulation of immunoglobulin production	3/56	53/18614	0.000543100433510003	0.00479291295124227	0.0025497570882819	MSH2/IL10/IL6	3
GO:0048146	GO:0048146	positive regulation of fibroblast proliferation	3/56	53/18614	0.000543100433510003	0.00479291295124227	0.0025497570882819	CDKN1A/ITGB3/EREG	3
GO:0002688	GO:0002688	regulation of leukocyte chemotaxis	4/56	126/18614	0.000560007915119656	0.0049107073214523	0.00261242190891565	IL6/THBS1/EDN2/CCL2	4
GO:0014009	GO:0014009	glial cell proliferation	3/56	54/18614	0.000573825580028066	0.0049107073214523	0.00261242190891565	IL1B/IL6/AREG	3
GO:0050819	GO:0050819	negative regulation of coagulation	3/56	54/18614	0.000573825580028066	0.0049107073214523	0.00261242190891565	THBD/THBS1/PLAUR	3
GO:0031650	GO:0031650	regulation of heat generation	2/56	12/18614	0.000575490043703157	0.0049107073214523	0.00261242190891565	IL1B/PTGES	2
GO:0032908	GO:0032908	regulation of transforming growth factor beta1 production	2/56	12/18614	0.000575490043703157	0.0049107073214523	0.00261242190891565	THBS1/GATA6	2
GO:0033083	GO:0033083	regulation of immature T cell proliferation	2/56	12/18614	0.000575490043703157	0.0049107073214523	0.00261242190891565	IL1B/IL1A	2
GO:0033084	GO:0033084	regulation of immature T cell proliferation in thymus	2/56	12/18614	0.000575490043703157	0.0049107073214523	0.00261242190891565	IL1B/IL1A	2
GO:0036363	GO:0036363	transforming growth factor beta activation	2/56	12/18614	0.000575490043703157	0.0049107073214523	0.00261242190891565	LRRC32/GATA6	2
GO:0060394	GO:0060394	negative regulation of pathway-restricted SMAD protein phosphorylation	2/56	12/18614	0.000575490043703157	0.0049107073214523	0.00261242190891565	SMAD7/NOG	2
GO:0061900	GO:0061900	glial cell activation	3/56	55/18614	0.000605641349545775	0.00514906070438001	0.00273922229811912	IL1B/LDLR/IL6	3
GO:0032874	GO:0032874	positive regulation of stress-activated MAPK cascade	4/56	129/18614	0.00061187671342813	0.00518308705060836	0.0027573237988905	IL1B/GADD45A/IL1A/EDAR	4
GO:0050920	GO:0050920	regulation of chemotaxis	5/56	230/18614	0.000630741034102919	0.00532345432782863	0.00283199706412526	IL6/THBS1/F3/EDN2/CCL2	5
GO:0010595	GO:0010595	positive regulation of endothelial cell migration	4/56	131/18614	0.000648296028925882	0.00539317234099274	0.00286908599105852	THBS1/ITGB3/PLK2/EGF	4
GO:0032612	GO:0032612	interleukin-1 production	4/56	131/18614	0.000648296028925882	0.00539317234099274	0.00286908599105852	IL10/AIM2/IL6/MNDA	4
GO:0032652	GO:0032652	regulation of interleukin-1 production	4/56	131/18614	0.000648296028925882	0.00539317234099274	0.00286908599105852	IL10/AIM2/IL6/MNDA	4
GO:0070304	GO:0070304	positive regulation of stress-activated protein kinase signaling cascade	4/56	131/18614	0.000648296028925882	0.00539317234099274	0.00286908599105852	IL1B/GADD45A/IL1A/EDAR	4
GO:0010594	GO:0010594	regulation of endothelial cell migration	5/56	232/18614	0.000655906049019597	0.00543283465774089	0.00289018574277424	GADD45A/THBS1/ITGB3/PLK2/EGF	5
GO:0045787	GO:0045787	positive regulation of cell cycle	6/56	354/18614	0.000660816982933493	0.00543283465774089	0.00289018574277424	FOSL1/IL1B/IL10/IL1A/EGF/EREG	6
GO:0007566	GO:0007566	embryo implantation	3/56	57/18614	0.000672607336654692	0.00543283465774089	0.00289018574277424	IL1B/MMP9/ITGB3	3
GO:0043388	GO:0043388	positive regulation of DNA binding	3/56	57/18614	0.000672607336654692	0.00543283465774089	0.00289018574277424	MMP9/PLAUR/EGF	3
GO:0033079	GO:0033079	immature T cell proliferation	2/56	13/18614	0.000678811740949961	0.00543283465774089	0.00289018574277424	IL1B/IL1A	2
GO:0033080	GO:0033080	immature T cell proliferation in thymus	2/56	13/18614	0.000678811740949961	0.00543283465774089	0.00289018574277424	IL1B/IL1A	2
GO:0033690	GO:0033690	positive regulation of osteoblast proliferation	2/56	13/18614	0.000678811740949961	0.00543283465774089	0.00289018574277424	ITGB3/LTF	2
GO:0051918	GO:0051918	negative regulation of fibrinolysis	2/56	13/18614	0.000678811740949961	0.00543283465774089	0.00289018574277424	THBD/THBS1	2
GO:0070486	GO:0070486	leukocyte aggregation	2/56	13/18614	0.000678811740949961	0.00543283465774089	0.00289018574277424	IL1B/NR4A3	2
GO:1900121	GO:1900121	negative regulation of receptor binding	2/56	13/18614	0.000678811740949961	0.00543283465774089	0.00289018574277424	NOG/IL10	2
GO:1903624	GO:1903624	regulation of DNA catabolic process	2/56	13/18614	0.000678811740949961	0.00543283465774089	0.00289018574277424	APAF1/IL6	2
GO:0010001	GO:0010001	glial cell differentiation	5/56	235/18614	0.000695057372002953	0.00554373938288266	0.00294918537659419	NOG/IL1B/LDLR/IL6/EGR2	5
GO:0010718	GO:0010718	positive regulation of epithelial to mesenchymal transition	3/56	58/18614	0.000707788438914193	0.00557424912593777	0.00296541609774598	IL1B/IL6/LRG1	3
GO:0043616	GO:0043616	keratinocyte proliferation	3/56	58/18614	0.000707788438914193	0.00557424912593777	0.00296541609774598	AREG/LRG1/EREG	3
GO:0048008	GO:0048008	platelet-derived growth factor receptor signaling pathway	3/56	58/18614	0.000707788438914193	0.00557424912593777	0.00296541609774598	NR4A3/ITGB3/F3	3
GO:0006909	GO:0006909	phagocytosis	5/56	236/18614	0.000708489225399242	0.00557424912593777	0.00296541609774598	IL1B/LDLR/THBS1/ITGB3/CCL2	5
GO:0042176	GO:0042176	regulation of protein catabolic process	6/56	361/18614	0.000731933146295077	0.00571992199512078	0.00304291185753721	SMAD7/IL1B/IL10/LDLR/HSPA1A/PLK2	6
GO:0050878	GO:0050878	regulation of body fluid levels	6/56	361/18614	0.000731933146295077	0.00571992199512078	0.00304291185753721	THBD/IL6/THBS1/ITGB3/F3/PLAUR	6
GO:0010574	GO:0010574	regulation of vascular endothelial growth factor production	3/56	59/18614	0.000744121935430761	0.00579566111454629	0.00308320392179542	IL1B/IL6/IL1A	3
GO:0061041	GO:0061041	regulation of wound healing	4/56	137/18614	0.000766770797821357	0.00595209037372365	0.00316642191812868	THBD/THBS1/F3/PLAUR	4
GO:0030213	GO:0030213	hyaluronan biosynthetic process	2/56	14/18614	0.00079041863370158	0.00609488919874208	0.00324238872995962	IL1B/EGF	2
GO:1902043	GO:1902043	positive regulation of extrinsic apoptotic signaling pathway via death domain receptors	2/56	14/18614	0.00079041863370158	0.00609488919874208	0.00324238872995962	ATF3/THBS1	2
GO:0045930	GO:0045930	negative regulation of mitotic cell cycle	5/56	243/18614	0.000808035207004161	0.0061817819852822	0.00328861437616999	MSH2/IL10/CDKN1A/PLK2/CCL2	5
GO:0046328	GO:0046328	regulation of JNK cascade	4/56	139/18614	0.000809451485442065	0.0061817819852822	0.00328861437616999	IL1B/GADD45A/IL1A/EDAR	4
GO:0034113	GO:0034113	heterotypic cell-cell adhesion	3/56	61/18614	0.000820306119842478	0.0061817819852822	0.00328861437616999	IL1B/IL10/ITGB3	3
GO:0046456	GO:0046456	icosanoid biosynthetic process	3/56	61/18614	0.000820306119842478	0.0061817819852822	0.00328861437616999	IL1B/EDN2/PTGES	3
GO:1905517	GO:1905517	macrophage migration	3/56	61/18614	0.000820306119842478	0.0061817819852822	0.00328861437616999	THBS1/EDN2/CCL2	3
GO:0051098	GO:0051098	regulation of binding	6/56	369/18614	0.000820331258710434	0.0061817819852822	0.00328861437616999	NOG/IL10/MMP9/CDKN1A/PLAUR/EGF	6
GO:0071900	GO:0071900	regulation of protein serine/threonine kinase activity	6/56	369/18614	0.000820331258710434	0.0061817819852822	0.00328861437616999	IL1B/GADD45A/THBS1/CDKN1A/LTF/EGF	6
GO:1904019	GO:1904019	epithelial cell apoptotic process	4/56	140/18614	0.000831409543238575	0.00624498883448781	0.00332223946250673	IL10/IL6/THBS1/CCL2	4
GO:0002703	GO:0002703	regulation of leukocyte mediated immunity	5/56	246/18614	0.000853755738145185	0.00639215183301604	0.00340052794853753	MSH2/SMAD7/IL1B/IL10/IL6	5
GO:0090303	GO:0090303	positive regulation of wound healing	3/56	62/18614	0.00086018641671333	0.00641959058904064	0.00341512495110759	THBD/THBS1/F3	3
GO:0051384	GO:0051384	response to glucocorticoid	4/56	142/18614	0.000876583078912655	0.00652099142998805	0.00346906866249846	FOSL1/IL10/IL6/AREG	4
GO:0008544	GO:0008544	epidermis development	6/56	375/18614	0.000891887807475505	0.00656123437685248	0.00349047730064081	MAFB/LAMB3/IL1A/GATA6/EDAR/EREG	6
GO:0030336	GO:0030336	negative regulation of cell migration	6/56	375/18614	0.000891887807475505	0.00656123437685248	0.00349047730064081	SMAD7/NOG/GADD45A/THBS1/EPHA1/CCL2	6
GO:0050921	GO:0050921	positive regulation of chemotaxis	4/56	143/18614	0.000899807360028397	0.00656123437685248	0.00349047730064081	IL6/THBS1/F3/EDN2	4
GO:0010573	GO:0010573	vascular endothelial growth factor production	3/56	63/18614	0.000901278327677522	0.00656123437685248	0.00349047730064081	IL1B/IL6/IL1A	3
GO:0032731	GO:0032731	positive regulation of interleukin-1 beta production	3/56	63/18614	0.000901278327677522	0.00656123437685248	0.00349047730064081	AIM2/IL6/MNDA	3
GO:0050870	GO:0050870	positive regulation of T cell activation	5/56	249/18614	0.000901382120752033	0.00656123437685248	0.00349047730064081	IL1B/IL6/EGR3/IL1A/CCL2	5
GO:0010838	GO:0010838	positive regulation of keratinocyte proliferation	2/56	15/18614	0.000910261727422015	0.00656123437685248	0.00349047730064081	AREG/LRG1	2
GO:0010989	GO:0010989	negative regulation of low-density lipoprotein particle clearance	2/56	15/18614	0.000910261727422015	0.00656123437685248	0.00349047730064081	IL19/LDLR	2
GO:0032905	GO:0032905	transforming growth factor beta1 production	2/56	15/18614	0.000910261727422015	0.00656123437685248	0.00349047730064081	THBS1/GATA6	2
GO:0034116	GO:0034116	positive regulation of heterotypic cell-cell adhesion	2/56	15/18614	0.000910261727422015	0.00656123437685248	0.00349047730064081	IL1B/IL10	2
GO:0050671	GO:0050671	positive regulation of lymphocyte proliferation	4/56	145/18614	0.000947552969574988	0.00678787173575169	0.00361104494253236	IL1B/IL6/CDKN1A/IL1A	4
GO:0051783	GO:0051783	regulation of nuclear division	4/56	145/18614	0.000947552969574988	0.00678787173575169	0.00361104494253236	IL1B/IL1A/EGF/EREG	4
GO:0030888	GO:0030888	regulation of B cell proliferation	3/56	65/18614	0.000987154490700986	0.00696408988728568	0.00370479032984245	IL10/CDKN1A/MNDA	3
GO:0031663	GO:0031663	lipopolysaccharide-mediated signaling pathway	3/56	65/18614	0.000987154490700986	0.00696408988728568	0.00370479032984245	IL1B/LTF/CCL2	3
GO:0071715	GO:0071715	icosanoid transport	3/56	65/18614	0.000987154490700986	0.00696408988728568	0.00370479032984245	IL1B/IL1A/PTGES	3
GO:0072577	GO:0072577	endothelial cell apoptotic process	3/56	65/18614	0.000987154490700986	0.00696408988728568	0.00370479032984245	IL10/THBS1/CCL2	3
GO:1905330	GO:1905330	regulation of morphogenesis of an epithelium	3/56	65/18614	0.000987154490700986	0.00696408988728568	0.00370479032984245	NOG/WNT5B/EGF	3
GO:0045667	GO:0045667	regulation of osteoblast differentiation	4/56	147/18614	0.000997057351156341	0.00701263670313293	0.00373061650049885	NOG/IL6/AREG/LTF	4
GO:0048762	GO:0048762	mesenchymal cell differentiation	5/56	255/18614	0.00100255183839254	0.00702997829881897	0.00373984196671791	SMAD7/NOG/IL1B/IL6/LRG1	5
GO:0002697	GO:0002697	regulation of immune effector process	6/56	384/18614	0.00100816445139608	0.00704804124003103	0.00374945117783006	MSH2/SMAD7/IL1B/IL10/IL6/NR4A3	6
GO:0017015	GO:0017015	regulation of transforming growth factor beta receptor signaling pathway	4/56	148/18614	0.0010224801003956	0.00710531830244965	0.00377992170741896	SMAD7/HSPA1A/THBS1/LRG1	4
GO:0032946	GO:0032946	positive regulation of mononuclear cell proliferation	4/56	148/18614	0.0010224801003956	0.00710531830244965	0.00377992170741896	IL1B/IL6/CDKN1A/IL1A	4
GO:0031100	GO:0031100	animal organ regeneration	3/56	66/18614	0.00103196710620203	0.00714983777162662	0.00380360539065195	IL10/IL6/NR4A3	3
GO:0048712	GO:0048712	negative regulation of astrocyte differentiation	2/56	16/18614	0.00103829223826239	0.00717225084823515	0.00381552880790033	NOG/LDLR	2
GO:0043122	GO:0043122	regulation of I-kappaB kinase/NF-kappaB signaling	5/56	258/18614	0.00105619584176836	0.00727427462535419	0.00386980391189844	IL1B/PLK2/LTF/IL1A/EDAR	5
GO:0050768	GO:0050768	negative regulation of neurogenesis	4/56	150/18614	0.00107468875712074	0.00733768198760377	0.00390353566813725	NOG/IL1B/LDLR/IL6	4
GO:0034605	GO:0034605	cellular response to heat	3/56	67/18614	0.00107804806452946	0.00733768198760377	0.00390353566813725	HSPA1A/THBS1/IL1A	3
GO:0038034	GO:0038034	signal transduction in absence of ligand	3/56	67/18614	0.00107804806452946	0.00733768198760377	0.00390353566813725	IL1B/HSPA1A/IL1A	3
GO:0097192	GO:0097192	extrinsic apoptotic signaling pathway in absence of ligand	3/56	67/18614	0.00107804806452946	0.00733768198760377	0.00390353566813725	IL1B/HSPA1A/IL1A	3
GO:2000146	GO:2000146	negative regulation of cell motility	6/56	390/18614	0.00109194966713387	0.00741057069420384	0.00394231135594961	SMAD7/NOG/GADD45A/THBS1/EPHA1/CCL2	6
GO:0045834	GO:0045834	positive regulation of lipid metabolic process	4/56	151/18614	0.00110148348108533	0.00743181151046233	0.00395361114844886	IL1B/LDLR/NR4A3/IL1A	4
GO:1903844	GO:1903844	regulation of cellular response to transforming growth factor beta stimulus	4/56	151/18614	0.00110148348108533	0.00743181151046233	0.00395361114844886	SMAD7/HSPA1A/THBS1/LRG1	4
GO:1902893	GO:1902893	regulation of miRNA transcription	3/56	68/18614	0.00112541116559213	0.00757124439228793	0.00402778732948762	FOSL1/IL10/GATA6	3
GO:0034614	GO:0034614	cellular response to reactive oxygen species	4/56	152/18614	0.00112874434580223	0.00757172146418204	0.00402804112450873	IL10/MMP9/IL6/NR4A3	4
GO:0014015	GO:0014015	positive regulation of gliogenesis	3/56	69/18614	0.00117407005822334	0.00772216814636259	0.0041080764805022	IL1B/IL6/EGR2	3
GO:0061614	GO:0061614	miRNA transcription	3/56	69/18614	0.00117407005822334	0.00772216814636259	0.0041080764805022	FOSL1/IL10/GATA6	3
GO:0010763	GO:0010763	positive regulation of fibroblast migration	2/56	17/18614	0.00117446159227316	0.00772216814636259	0.0041080764805022	THBS1/ITGB3	2
GO:0030889	GO:0030889	negative regulation of B cell proliferation	2/56	17/18614	0.00117446159227316	0.00772216814636259	0.0041080764805022	IL10/MNDA	2
GO:0030949	GO:0030949	positive regulation of vascular endothelial growth factor receptor signaling pathway	2/56	17/18614	0.00117446159227316	0.00772216814636259	0.0041080764805022	IL1B/ITGB3	2
GO:0034112	GO:0034112	positive regulation of homotypic cell-cell adhesion	2/56	17/18614	0.00117446159227316	0.00772216814636259	0.0041080764805022	IL6/PLAUR	2
GO:2001267	GO:2001267	regulation of cysteine-type endopeptidase activity involved in apoptotic signaling pathway	2/56	17/18614	0.00117446159227316	0.00772216814636259	0.0041080764805022	MMP9/PLAUR	2
GO:0035148	GO:0035148	tube formation	4/56	154/18614	0.00118468212412799	0.00774548509887626	0.00412048074604044	NOG/APAF1/EGF/EDAR	4
GO:0050729	GO:0050729	positive regulation of inflammatory response	4/56	154/18614	0.00118468212412799	0.00774548509887626	0.00412048074604044	IL1B/LDLR/AIM2/IL6	4
GO:0014823	GO:0014823	response to activity	3/56	70/18614	0.00122403824109034	0.00795796290636046	0.00423351572106434	IL10/IL6/ITGB3	3
GO:2000379	GO:2000379	positive regulation of reactive oxygen species metabolic process	3/56	70/18614	0.00122403824109034	0.00795796290636046	0.00423351572106434	GADD45A/THBS1/CDKN1A	3
GO:0002699	GO:0002699	positive regulation of immune effector process	5/56	267/18614	0.00122997610701778	0.00797423057091693	0.0042421698721901	MSH2/IL1B/IL10/IL6/NR4A3	5
GO:0051961	GO:0051961	negative regulation of nervous system development	4/56	156/18614	0.00124253733400002	0.00803322883625081	0.00427355605565759	NOG/IL1B/LDLR/IL6	4
GO:0002443	GO:0002443	leukocyte mediated immunity	6/56	401/18614	0.00125938534643837	0.00811953719189851	0.004319470793486	MSH2/SMAD7/IL1B/IL10/IL6/NR4A3	6
GO:0030902	GO:0030902	hindbrain development	4/56	157/18614	0.00127219498259148	0.0081794031983236	0.0043513186020697	NOG/MAFB/EGF/EGR2	4
GO:0006977	GO:0006977	DNA damage response, signal transduction by p53 class mediator resulting in cell cycle arrest	2/56	18/18614	0.00131872142461899	0.00836271154792534	0.00444883586735138	CDKN1A/PLK2	2
GO:0010755	GO:0010755	regulation of plasminogen activation	2/56	18/18614	0.00131872142461899	0.00836271154792534	0.00444883586735138	THBS1/PLAUR	2
GO:0035234	GO:0035234	ectopic germ cell programmed cell death	2/56	18/18614	0.00131872142461899	0.00836271154792534	0.00444883586735138	IL1B/IL1A	2
GO:0051770	GO:0051770	positive regulation of nitric-oxide synthase biosynthetic process	2/56	18/18614	0.00131872142461899	0.00836271154792534	0.00444883586735138	NAMPT/CCL2	2
GO:0150078	GO:0150078	positive regulation of neuroinflammatory response	2/56	18/18614	0.00131872142461899	0.00836271154792534	0.00444883586735138	IL1B/IL6	2
GO:0030330	GO:0030330	DNA damage response, signal transduction by p53 class mediator	3/56	72/18614	0.00132795572679754	0.00837550337472036	0.00445564092543912	CDKN1A/PLK2/HIC1	3
GO:0060411	GO:0060411	cardiac septum morphogenesis	3/56	72/18614	0.00132795572679754	0.00837550337472036	0.00445564092543912	SMAD7/NOG/GATA6	3
GO:0051092	GO:0051092	positive regulation of NF-kappaB transcription factor activity	4/56	159/18614	0.0013329923643625	0.00838448584738579	0.004460419464833	IL1B/AIM2/HSPA1A/LTF	4
GO:0010951	GO:0010951	negative regulation of endopeptidase activity	4/56	160/18614	0.00136414088968844	0.00855721893234288	0.00455231084951504	MMP9/THBS1/LTF/PLAUR	4
GO:0071260	GO:0071260	cellular response to mechanical stimulus	3/56	73/18614	0.0013819312842674	0.00864545151154886	0.00459924924512883	IL1B/GADD45A/ITGB3	3
GO:0007611	GO:0007611	learning or memory	5/56	276/18614	0.00142411509648543	0.00888540628748031	0.00472690155115282	NOG/FOSL1/LDLR/PLK2/EGR2	5
GO:0032732	GO:0032732	positive regulation of interleukin-1 production	3/56	74/18614	0.00143726864302139	0.00894343303070416	0.00475777089957413	AIM2/IL6/MNDA	3
GO:0006309	GO:0006309	apoptotic DNA fragmentation	2/56	19/18614	0.00147102357879641	0.00908044076166613	0.00483065693708899	APAF1/IL6	2
GO:0032695	GO:0032695	negative regulation of interleukin-12 production	2/56	19/18614	0.00147102357879641	0.00908044076166613	0.00483065693708899	IL10/THBS1	2
GO:0035743	GO:0035743	CD4-positive, alpha-beta T cell cytokine production	2/56	19/18614	0.00147102357879641	0.00908044076166613	0.00483065693708899	IL1B/IL6	2
GO:0051348	GO:0051348	negative regulation of transferase activity	5/56	279/18614	0.00149359653912145	0.00919532511220394	0.00489177367133732	SMAD7/IL1B/GADD45A/CDKN1A/EPHA1	5
GO:1903706	GO:1903706	regulation of hemopoiesis	6/56	415/18614	0.00150022163199265	0.0092116783276586	0.00490047333424501	SMAD7/IL10/MAFB/HSPA1A/LTF/EGR3	6
GO:0002637	GO:0002637	regulation of immunoglobulin production	3/56	76/18614	0.00155207966490048	0.00947993921640531	0.0050431840635132	MSH2/IL10/IL6	3
GO:1903036	GO:1903036	positive regulation of response to wounding	3/56	76/18614	0.00155207966490048	0.00947993921640531	0.0050431840635132	THBD/THBS1/F3	3
GO:0031960	GO:0031960	response to corticosteroid	4/56	166/18614	0.001561806232711	0.00948940383801632	0.00504821909884267	FOSL1/IL10/IL6/AREG	4
GO:0070665	GO:0070665	positive regulation of leukocyte proliferation	4/56	166/18614	0.001561806232711	0.00948940383801632	0.00504821909884267	IL1B/IL6/CDKN1A/IL1A	4
GO:0002544	GO:0002544	chronic inflammatory response	2/56	20/18614	0.00163132010585406	0.00978370533769323	0.00520478303866943	IL10/THBS1	2
GO:0051546	GO:0051546	keratinocyte migration	2/56	20/18614	0.00163132010585406	0.00978370533769323	0.00520478303866943	MMP9/LRG1	2
GO:0060749	GO:0060749	mammary gland alveolus development	2/56	20/18614	0.00163132010585406	0.00978370533769323	0.00520478303866943	AREG/EGF	2
GO:0061377	GO:0061377	mammary gland lobule development	2/56	20/18614	0.00163132010585406	0.00978370533769323	0.00520478303866943	AREG/EGF	2
GO:1903978	GO:1903978	regulation of microglial cell activation	2/56	20/18614	0.00163132010585406	0.00978370533769323	0.00520478303866943	LDLR/IL6	2
GO:0140014	GO:0140014	mitotic nuclear division	5/56	286/18614	0.00166542698260272	0.00995345466386372	0.00529508710887419	IL1B/HSPA1A/IL1A/EGF/EREG	5
GO:0043154	GO:0043154	negative regulation of cysteine-type endopeptidase activity involved in apoptotic process	3/56	78/18614	0.00167248915075694	0.00995345466386372	0.00529508710887419	MMP9/THBS1/PLAUR	3
GO:0061045	GO:0061045	negative regulation of wound healing	3/56	78/18614	0.00167248915075694	0.00995345466386372	0.00529508710887419	THBD/THBS1/PLAUR	3
GO:0007254	GO:0007254	JNK cascade	4/56	170/18614	0.00170416530084509	0.0101160298293132	0.00538157463424766	IL1B/GADD45A/IL1A/EDAR	4
GO:0040013	GO:0040013	negative regulation of locomotion	6/56	427/18614	0.00173340372521791	0.0102633419546703	0.00545994245349251	SMAD7/NOG/GADD45A/THBS1/EPHA1/CCL2	6
GO:0034599	GO:0034599	cellular response to oxidative stress	5/56	290/18614	0.00176992072722596	0.0103900157583384	0.00552733099822261	IL10/MMP9/HSPA1A/IL6/NR4A3	5
GO:0001503	GO:0001503	ossification	6/56	429/18614	0.00177480894507605	0.0103900157583384	0.00552733099822261	SMAD7/NOG/IL6/AREG/LTF/EGR2	6
GO:0002720	GO:0002720	positive regulation of cytokine production involved in immune response	3/56	80/18614	0.00179859517017974	0.0103900157583384	0.00552733099822261	IL1B/IL6/NR4A3	3
GO:0048844	GO:0048844	artery morphogenesis	3/56	80/18614	0.00179859517017974	0.0103900157583384	0.00552733099822261	SMAD7/NOG/LDLR	3
GO:0010224	GO:0010224	response to UV-B	2/56	21/18614	0.0017995632636157	0.0103900157583384	0.00552733099822261	MSH2/CDKN1A	2
GO:0010888	GO:0010888	negative regulation of lipid storage	2/56	21/18614	0.0017995632636157	0.0103900157583384	0.00552733099822261	IL6/ITGB3	2
GO:0010985	GO:0010985	negative regulation of lipoprotein particle clearance	2/56	21/18614	0.0017995632636157	0.0103900157583384	0.00552733099822261	IL19/LDLR	2
GO:0060252	GO:0060252	positive regulation of glial cell proliferation	2/56	21/18614	0.0017995632636157	0.0103900157583384	0.00552733099822261	IL1B/IL6	2
GO:1903204	GO:1903204	negative regulation of oxidative stress-induced neuron death	2/56	21/18614	0.0017995632636157	0.0103900157583384	0.00552733099822261	IL10/NR4A3	2
GO:1903206	GO:1903206	negative regulation of hydrogen peroxide-induced cell death	2/56	21/18614	0.0017995632636157	0.0103900157583384	0.00552733099822261	IL10/NR4A3	2
GO:2001242	GO:2001242	regulation of intrinsic apoptotic signaling pathway	4/56	173/18614	0.00181668876886406	0.0104628650931352	0.00556608574083204	IL19/MMP9/HSPA1A/PLAUR	4
GO:0010720	GO:0010720	positive regulation of cell development	6/56	432/18614	0.00183832489418199	0.0105612675232584	0.00561843434308358	SMAD7/IL1B/IL10/IL6/EGR3/EGR2	6
GO:0007249	GO:0007249	I-kappaB kinase/NF-kappaB signaling	5/56	293/18614	0.00185139781968843	0.0106101094802391	0.00564441752435225	IL1B/PLK2/LTF/IL1A/EDAR	5
GO:0044773	GO:0044773	mitotic DNA damage checkpoint signaling	3/56	81/18614	0.00186381440775048	0.0106287794604149	0.00565434967099784	MSH2/CDKN1A/PLK2	3
GO:2000628	GO:2000628	regulation of miRNA metabolic process	3/56	81/18614	0.00186381440775048	0.0106287794604149	0.00565434967099784	FOSL1/IL10/GATA6	3
GO:0002366	GO:0002366	leukocyte activation involved in immune response	5/56	296/18614	0.00193559795787935	0.0110110854417597	0.0058577306620033	MSH2/SMAD7/IL10/IL6/NR4A3	5
GO:0015718	GO:0015718	monocarboxylic acid transport	4/56	177/18614	0.00197461518273764	0.0110763587014913	0.0058924550474384	IL1B/THBS1/IL1A/PTGES	4
GO:0003228	GO:0003228	atrial cardiac muscle tissue development	2/56	22/18614	0.00197570551590581	0.0110763587014913	0.0058924550474384	NOG/GATA6	2
GO:0010988	GO:0010988	regulation of low-density lipoprotein particle clearance	2/56	22/18614	0.00197570551590581	0.0110763587014913	0.0058924550474384	IL19/LDLR	2
GO:0051767	GO:0051767	nitric-oxide synthase biosynthetic process	2/56	22/18614	0.00197570551590581	0.0110763587014913	0.0058924550474384	NAMPT/CCL2	2
GO:0051769	GO:0051769	regulation of nitric-oxide synthase biosynthetic process	2/56	22/18614	0.00197570551590581	0.0110763587014913	0.0058924550474384	NAMPT/CCL2	2
GO:0071636	GO:0071636	positive regulation of transforming growth factor beta production	2/56	22/18614	0.00197570551590581	0.0110763587014913	0.0058924550474384	THBS1/GATA6	2
GO:0002263	GO:0002263	cell activation involved in immune response	5/56	300/18614	0.00205219450059722	0.0114219843677832	0.00607632266645939	MSH2/SMAD7/IL10/IL6/NR4A3	5
GO:0002449	GO:0002449	lymphocyte mediated immunity	5/56	300/18614	0.00205219450059722	0.0114219843677832	0.00607632266645939	MSH2/SMAD7/IL1B/IL10/IL6	5
GO:0045089	GO:0045089	positive regulation of innate immune response	5/56	300/18614	0.00205219450059722	0.0114219843677832	0.00607632266645939	AIM2/HSPA1A/LTF/MNDA/EREG	5
GO:0043534	GO:0043534	blood vessel endothelial cell migration	4/56	179/18614	0.00205703983874768	0.0114219843677832	0.00607632266645939	GADD45A/THBS1/PLK2/EGR3	4
GO:0048608	GO:0048608	reproductive structure development	5/56	301/18614	0.00208213024028897	0.0115337095172093	0.00613575875357106	MSH2/NOG/IL1A/GATA6/EREG	5
GO:0044774	GO:0044774	mitotic DNA integrity checkpoint signaling	3/56	85/18614	0.00213940580804894	0.0118227640011466	0.00628953136050478	MSH2/CDKN1A/PLK2	3
GO:0035988	GO:0035988	chondrocyte proliferation	2/56	23/18614	0.00215969953177796	0.011850266225193	0.00630416212710102	SMAD7/LTF	2
GO:1901032	GO:1901032	negative regulation of response to reactive oxygen species	2/56	23/18614	0.00215969953177796	0.011850266225193	0.00630416212710102	IL10/NR4A3	2
GO:2000353	GO:2000353	positive regulation of endothelial cell apoptotic process	2/56	23/18614	0.00215969953177796	0.011850266225193	0.00630416212710102	THBS1/CCL2	2
GO:0061458	GO:0061458	reproductive system development	5/56	305/18614	0.00220508029060435	0.0120519797983241	0.00641147069250288	MSH2/NOG/IL1A/GATA6/EREG	5
GO:0019915	GO:0019915	lipid storage	3/56	86/18614	0.00221203937702976	0.0120519797983241	0.00641147069250288	IL1B/IL6/ITGB3	3
GO:2000134	GO:2000134	negative regulation of G1/S transition of mitotic cell cycle	3/56	86/18614	0.00221203937702976	0.0120519797983241	0.00641147069250288	CDKN1A/PLK2/CCL2	3
GO:0031331	GO:0031331	positive regulation of cellular catabolic process	6/56	450/18614	0.00225652127284034	0.0122655406891392	0.00652508185145254	SMAD7/IL1B/HSPA1A/IL6/PLK2/EGF	6
GO:0032370	GO:0032370	positive regulation of lipid transport	3/56	87/18614	0.00228618959887881	0.0123401071139482	0.00656475005993841	IL1B/IL1A/PTGES	3
GO:0046889	GO:0046889	positive regulation of lipid biosynthetic process	3/56	87/18614	0.00228618959887881	0.0123401071139482	0.00656475005993841	IL1B/LDLR/IL1A	3
GO:0048145	GO:0048145	regulation of fibroblast proliferation	3/56	87/18614	0.00228618959887881	0.0123401071139482	0.00656475005993841	CDKN1A/ITGB3/EREG	3
GO:0043588	GO:0043588	skin development	5/56	308/18614	0.00230071705288788	0.0123897083056909	0.0065911371425998	MAFB/IL1A/GATA6/EDAR/EREG	5
GO:0003012	GO:0003012	muscle system process	6/56	452/18614	0.00230708653063231	0.0123952496240685	0.00659408504003825	SMAD7/IL1B/NR4A3/EDN2/SYNM/GATA6	6
GO:0008045	GO:0008045	motor neuron axon guidance	2/56	24/18614	0.00235149818474568	0.0125467293949304	0.00667466998356123	NOG/EGR2	2
GO:0035458	GO:0035458	cellular response to interferon-beta	2/56	24/18614	0.00235149818474568	0.0125467293949304	0.00667466998356123	AIM2/MNDA	2
GO:0051043	GO:0051043	regulation of membrane protein ectodomain proteolysis	2/56	24/18614	0.00235149818474568	0.0125467293949304	0.00667466998356123	IL1B/IL10	2
GO:0050672	GO:0050672	negative regulation of lymphocyte proliferation	3/56	88/18614	0.0023618674199693	0.0125670516031059	0.00668548109047515	IL10/LRRC32/MNDA	3
GO:0001822	GO:0001822	kidney development	5/56	310/18614	0.00236613595457013	0.0125670516031059	0.00668548109047515	SMAD7/NOG/APAF1/MMP9/ITGB3	5
GO:0002460	GO:0002460	adaptive immune response based on somatic recombination of immune receptors built from immunoglobulin superfamily domains	5/56	311/18614	0.00239934982993131	0.0127143629115766	0.00676384847514882	MSH2/SMAD7/IL1B/IL10/IL6	5
GO:0051302	GO:0051302	regulation of cell division	4/56	187/18614	0.00241061665777412	0.0127449687077306	0.00678013029509423	IL1B/PLK2/IL1A/EREG	4
GO:0002312	GO:0002312	B cell activation involved in immune response	3/56	89/18614	0.00243908365298966	0.0128369912893175	0.00682908491456467	MSH2/IL10/IL6	3
GO:0032945	GO:0032945	negative regulation of mononuclear cell proliferation	3/56	89/18614	0.00243908365298966	0.0128369912893175	0.00682908491456467	IL10/LRRC32/MNDA	3
GO:0002040	GO:0002040	sprouting angiogenesis	4/56	188/18614	0.00245757048806578	0.0128758941372476	0.00684978064037343	IL10/THBS1/PLK2/EGR3	4
GO:0061138	GO:0061138	morphogenesis of a branching epithelium	4/56	188/18614	0.00245757048806578	0.0128758941372476	0.00684978064037343	NOG/IL10/AREG/EGF	4
GO:0010623	GO:0010623	programmed cell death involved in cell development	2/56	25/18614	0.00255105455201614	0.0132877907779162	0.00706890341390764	IL1B/IL1A	2
GO:0034114	GO:0034114	regulation of heterotypic cell-cell adhesion	2/56	25/18614	0.00255105455201614	0.0132877907779162	0.00706890341390764	IL1B/IL10	2
GO:0031099	GO:0031099	regeneration	4/56	190/18614	0.00255336263978915	0.0132877907779162	0.00706890341390764	IL10/IL6/CDKN1A/NR4A3	4
GO:0050777	GO:0050777	negative regulation of immune response	4/56	191/18614	0.00260220939690495	0.0135002597248849	0.00718193367527153	SMAD7/IL10/SAMSN1/PLK2	4
GO:0050890	GO:0050890	cognition	5/56	317/18614	0.00260582350570807	0.0135002597248849	0.00718193367527153	NOG/FOSL1/LDLR/PLK2/EGR2	5
GO:1902105	GO:1902105	regulation of leukocyte differentiation	5/56	319/18614	0.00267743629307901	0.0138403778089897	0.00736287134399644	SMAD7/IL10/MAFB/LTF/EGR3	5
GO:0032872	GO:0032872	regulation of stress-activated MAPK cascade	4/56	193/18614	0.00270182529643202	0.0139043510754791	0.00739690415271867	IL1B/GADD45A/IL1A/EDAR	4
GO:0019058	GO:0019058	viral life cycle	5/56	320/18614	0.00271377468211635	0.0139043510754791	0.00739690415271867	LDLR/HSPA1A/ITGB3/LTF/CCL2	5
GO:0060485	GO:0060485	mesenchyme development	5/56	320/18614	0.00271377468211635	0.0139043510754791	0.00739690415271867	SMAD7/NOG/IL1B/IL6/LRG1	5
GO:0072001	GO:0072001	renal system development	5/56	320/18614	0.00271377468211635	0.0139043510754791	0.00739690415271867	SMAD7/NOG/APAF1/MMP9/ITGB3	5
GO:0002726	GO:0002726	positive regulation of T cell cytokine production	2/56	26/18614	0.00275832191372636	0.0140047737535453	0.00745032749627367	IL1B/IL6	2
GO:0031639	GO:0031639	plasminogen activation	2/56	26/18614	0.00275832191372636	0.0140047737535453	0.00745032749627367	THBS1/PLAUR	2
GO:0051781	GO:0051781	positive regulation of cell division	3/56	93/18614	0.00276354432534414	0.0140047737535453	0.00745032749627367	IL1B/IL1A/EREG	3
GO:0070301	GO:0070301	cellular response to hydrogen peroxide	3/56	93/18614	0.00276354432534414	0.0140047737535453	0.00745032749627367	IL10/IL6/NR4A3	3
GO:1903035	GO:1903035	negative regulation of response to wounding	3/56	93/18614	0.00276354432534414	0.0140047737535453	0.00745032749627367	THBD/THBS1/PLAUR	3
GO:0071902	GO:0071902	positive regulation of protein serine/threonine kinase activity	4/56	195/18614	0.00280403230027417	0.0141789955750247	0.00754301086623461	IL1B/THBS1/LTF/EGF	4
GO:0070302	GO:0070302	regulation of stress-activated protein kinase signaling cascade	4/56	196/18614	0.00285611790257236	0.0144109775040662	0.00766642173848371	IL1B/GADD45A/IL1A/EDAR	4
GO:0032682	GO:0032682	negative regulation of chemokine production	2/56	27/18614	0.00297325375218207	0.0149299209947889	0.00794249181472931	IL10/IL6	2
GO:0090200	GO:0090200	positive regulation of release of cytochrome c from mitochondria	2/56	27/18614	0.00297325375218207	0.0149299209947889	0.00794249181472931	MMP9/PLAUR	2
GO:0002833	GO:0002833	positive regulation of response to biotic stimulus	5/56	327/18614	0.00297826515320434	0.0149299209947889	0.00794249181472931	AIM2/HSPA1A/LTF/MNDA/EREG	5
GO:0002042	GO:0002042	cell migration involved in sprouting angiogenesis	3/56	96/18614	0.00302355339021625	0.0150271250935587	0.00799420292285285	THBS1/PLK2/EGR3	3
GO:0002690	GO:0002690	positive regulation of leukocyte chemotaxis	3/56	96/18614	0.00302355339021625	0.0150271250935587	0.00799420292285285	IL6/THBS1/EDN2	3
GO:0032091	GO:0032091	negative regulation of protein binding	3/56	96/18614	0.00302355339021625	0.0150271250935587	0.00799420292285285	NOG/IL10/CDKN1A	3
GO:0070664	GO:0070664	negative regulation of leukocyte proliferation	3/56	96/18614	0.00302355339021625	0.0150271250935587	0.00799420292285285	IL10/LRRC32/MNDA	3
GO:0045861	GO:0045861	negative regulation of proteolysis	5/56	330/18614	0.003097153336603	0.0153099965851254	0.00814468627150369	IL10/MMP9/THBS1/LTF/PLAUR	5
GO:0002709	GO:0002709	regulation of T cell mediated immunity	3/56	97/18614	0.00311345040421334	0.0153099965851254	0.00814468627150369	SMAD7/IL1B/IL6	3
GO:0010586	GO:0010586	miRNA metabolic process	3/56	97/18614	0.00311345040421334	0.0153099965851254	0.00814468627150369	FOSL1/IL10/GATA6	3
GO:0034109	GO:0034109	homotypic cell-cell adhesion	3/56	97/18614	0.00311345040421334	0.0153099965851254	0.00814468627150369	IL6/ITGB3/PLAUR	3
GO:1902807	GO:1902807	negative regulation of cell cycle G1/S phase transition	3/56	97/18614	0.00311345040421334	0.0153099965851254	0.00814468627150369	CDKN1A/PLK2/CCL2	3
GO:0043393	GO:0043393	regulation of protein binding	4/56	201/18614	0.00312653292351879	0.0153418243456387	0.00816161815797828	NOG/IL10/MMP9/CDKN1A	4
GO:0071674	GO:0071674	mononuclear cell migration	4/56	202/18614	0.00318264222165274	0.0155176998039775	0.00825518123769954	IL6/THBS1/ITGB3/CCL2	4
GO:0002675	GO:0002675	positive regulation of acute inflammatory response	2/56	28/18614	0.0031958037510992	0.0155176998039775	0.00825518123769954	IL1B/IL6	2
GO:0030262	GO:0030262	apoptotic nuclear changes	2/56	28/18614	0.0031958037510992	0.0155176998039775	0.00825518123769954	APAF1/IL6	2
GO:0045686	GO:0045686	negative regulation of glial cell differentiation	2/56	28/18614	0.0031958037510992	0.0155176998039775	0.00825518123769954	NOG/LDLR	2
GO:1902883	GO:1902883	negative regulation of response to oxidative stress	2/56	28/18614	0.0031958037510992	0.0155176998039775	0.00825518123769954	IL10/NR4A3	2
GO:0032642	GO:0032642	regulation of chemokine production	3/56	98/18614	0.00320497726359712	0.0155297541311251	0.0082615939571463	IL1B/IL10/IL6	3
GO:0001763	GO:0001763	morphogenesis of a branching structure	4/56	203/18614	0.00323943653325402	0.0156640254035054	0.00833302424014685	NOG/IL10/AREG/EGF	4
GO:0032602	GO:0032602	chemokine production	3/56	99/18614	0.00329814348901853	0.0158817241452531	0.00844883667311363	IL1B/IL10/IL6	3
GO:2001243	GO:2001243	negative regulation of intrinsic apoptotic signaling pathway	3/56	99/18614	0.00329814348901853	0.0158817241452531	0.00844883667311363	MMP9/HSPA1A/PLAUR	3
GO:0051701	GO:0051701	biological process involved in interaction with host	4/56	206/18614	0.00341397034696959	0.0163612629009098	0.00870394402719663	LDLR/HSPA1A/ITGB3/LTF	4
GO:0031571	GO:0031571	mitotic G1 DNA damage checkpoint signaling	2/56	29/18614	0.00342592579484798	0.0163612629009098	0.00870394402719663	CDKN1A/PLK2	2
GO:0044819	GO:0044819	mitotic G1/S transition checkpoint signaling	2/56	29/18614	0.00342592579484798	0.0163612629009098	0.00870394402719663	CDKN1A/PLK2	2
GO:1903205	GO:1903205	regulation of hydrogen peroxide-induced cell death	2/56	29/18614	0.00342592579484798	0.0163612629009098	0.00870394402719663	IL10/NR4A3	2
GO:0071214	GO:0071214	cellular response to abiotic stimulus	5/56	339/18614	0.00347444610230356	0.0165249782857511	0.00879103813201482	IL1B/MMP9/GADD45A/CDKN1A/ITGB3	5
GO:0104004	GO:0104004	cellular response to environmental stimulus	5/56	339/18614	0.00347444610230356	0.0165249782857511	0.00879103813201482	IL1B/MMP9/GADD45A/CDKN1A/ITGB3	5
GO:0002285	GO:0002285	lymphocyte activation involved in immune response	4/56	208/18614	0.00353382589271097	0.0167730263741967	0.00892299595770094	MSH2/SMAD7/IL10/IL6	4
GO:0002253	GO:0002253	activation of immune response	6/56	495/18614	0.00361605844641843	0.0171283094982392	0.00911200119795666	IL1B/AIM2/HSPA1A/NR4A3/LTF/MNDA	6
GO:0006921	GO:0006921	cellular component disassembly involved in execution phase of apoptosis	2/56	30/18614	0.00366357396769966	0.0171434580222397	0.00912005998325913	APAF1/IL6	2
GO:0021602	GO:0021602	cranial nerve morphogenesis	2/56	30/18614	0.00366357396769966	0.0171434580222397	0.00912005998325913	MAFB/EGR2	2
GO:0043032	GO:0043032	positive regulation of macrophage activation	2/56	30/18614	0.00366357396769966	0.0171434580222397	0.00912005998325913	IL10/THBS1	2
GO:0070498	GO:0070498	interleukin-1-mediated signaling pathway	2/56	30/18614	0.00366357396769966	0.0171434580222397	0.00912005998325913	IL1B/IL6	2
GO:0072539	GO:0072539	T-helper 17 cell differentiation	2/56	30/18614	0.00366357396769966	0.0171434580222397	0.00912005998325913	SMAD7/IL6	2
GO:0097421	GO:0097421	liver regeneration	2/56	30/18614	0.00366357396769966	0.0171434580222397	0.00912005998325913	IL10/IL6	2
GO:0008630	GO:0008630	intrinsic apoptotic signaling pathway in response to DNA damage	3/56	103/18614	0.0036873881122397	0.0171511579328825	0.00912415621908485	MSH2/CDKN1A/HIC1	3
GO:0042100	GO:0042100	B cell proliferation	3/56	103/18614	0.0036873881122397	0.0171511579328825	0.00912415621908485	IL10/CDKN1A/MNDA	3
GO:0048144	GO:0048144	fibroblast proliferation	3/56	103/18614	0.0036873881122397	0.0171511579328825	0.00912415621908485	CDKN1A/ITGB3/EREG	3
GO:0032760	GO:0032760	positive regulation of tumor necrosis factor production	3/56	105/18614	0.00389208505737607	0.0179021213038138	0.00952365735702562	IL6/THBS1/IL1A	3
GO:0042102	GO:0042102	positive regulation of T cell proliferation	3/56	105/18614	0.00389208505737607	0.0179021213038138	0.00952365735702562	IL1B/IL6/IL1A	3
GO:0033137	GO:0033137	negative regulation of peptidyl-serine phosphorylation	2/56	31/18614	0.00390870255307574	0.0179021213038138	0.00952365735702562	SMAD7/GADD45A	2
GO:0033688	GO:0033688	regulation of osteoblast proliferation	2/56	31/18614	0.00390870255307574	0.0179021213038138	0.00952365735702562	ITGB3/LTF	2
GO:0035767	GO:0035767	endothelial cell chemotaxis	2/56	31/18614	0.00390870255307574	0.0179021213038138	0.00952365735702562	THBS1/EGR3	2
GO:1900745	GO:1900745	positive regulation of p38MAPK cascade	2/56	31/18614	0.00390870255307574	0.0179021213038138	0.00952365735702562	IL1B/GADD45A	2
GO:1903203	GO:1903203	regulation of oxidative stress-induced neuron death	2/56	31/18614	0.00390870255307574	0.0179021213038138	0.00952365735702562	IL10/NR4A3	2
GO:1902806	GO:1902806	regulation of cell cycle G1/S phase transition	4/56	214/18614	0.0039105452395664	0.0179021213038138	0.00952365735702562	MLF1/CDKN1A/PLK2/CCL2	4
GO:0062197	GO:0062197	cellular response to chemical stress	5/56	349/18614	0.00393138034557711	0.017962074374182	0.00955555148230822	IL10/MMP9/HSPA1A/IL6/NR4A3	5
GO:0007517	GO:0007517	muscle organ development	5/56	351/18614	0.00402770406363275	0.018366014011182	0.0097704412504213	SMAD7/NOG/ATF3/EGR3/EGR2	5
GO:0003279	GO:0003279	cardiac septum development	3/56	107/18614	0.00410359212146284	0.0186622505305232	0.0099280345913983	SMAD7/NOG/GATA6	3
GO:0006469	GO:0006469	negative regulation of protein kinase activity	4/56	217/18614	0.00410875054765073	0.0186622505305232	0.0099280345913983	IL1B/GADD45A/CDKN1A/EPHA1	4
GO:0002313	GO:0002313	mature B cell differentiation involved in immune response	2/56	32/18614	0.00416126603279994	0.0187176326785439	0.00995749705523119	IL10/IL6	2
GO:0002862	GO:0002862	negative regulation of inflammatory response to antigenic stimulus	2/56	32/18614	0.00416126603279994	0.0187176326785439	0.00995749705523119	IL10/PLK2	2
GO:0010165	GO:0010165	response to X-ray	2/56	32/18614	0.00416126603279994	0.0187176326785439	0.00995749705523119	MSH2/THBD	2
GO:0035456	GO:0035456	response to interferon-beta	2/56	32/18614	0.00416126603279994	0.0187176326785439	0.00995749705523119	AIM2/MNDA	2
GO:0045671	GO:0045671	negative regulation of osteoclast differentiation	2/56	32/18614	0.00416126603279994	0.0187176326785439	0.00995749705523119	MAFB/LTF	2
GO:1901215	GO:1901215	negative regulation of neuron death	4/56	219/18614	0.00424460626931517	0.0190555728260745	0.0101372760946894	MSH2/IL10/NR4A3/CCL2	4
GO:1902106	GO:1902106	negative regulation of leukocyte differentiation	3/56	109/18614	0.00432197718278973	0.0192909789254903	0.0102625085737092	SMAD7/MAFB/LTF	3
GO:1903557	GO:1903557	positive regulation of tumor necrosis factor superfamily cytokine production	3/56	109/18614	0.00432197718278973	0.0192909789254903	0.0102625085737092	IL6/THBS1/IL1A	3
GO:1904035	GO:1904035	regulation of epithelial cell apoptotic process	3/56	109/18614	0.00432197718278973	0.0192909789254903	0.0102625085737092	IL6/THBS1/CCL2	3
GO:0006308	GO:0006308	DNA catabolic process	2/56	33/18614	0.00442121908635254	0.0195459990465224	0.0103981754151209	APAF1/IL6	2
GO:0030947	GO:0030947	regulation of vascular endothelial growth factor receptor signaling pathway	2/56	33/18614	0.00442121908635254	0.0195459990465224	0.0103981754151209	IL1B/ITGB3	2
GO:0036474	GO:0036474	cell death in response to hydrogen peroxide	2/56	33/18614	0.00442121908635254	0.0195459990465224	0.0103981754151209	IL10/NR4A3	2
GO:0090279	GO:0090279	regulation of calcium ion import	2/56	33/18614	0.00442121908635254	0.0195459990465224	0.0103981754151209	EGF/CCL2	2
GO:1901889	GO:1901889	negative regulation of cell junction assembly	2/56	33/18614	0.00442121908635254	0.0195459990465224	0.0103981754151209	IL1B/THBS1	2
GO:0009408	GO:0009408	response to heat	3/56	110/18614	0.00443376965795302	0.0195642193462148	0.0104078683385609	HSPA1A/THBS1/IL1A	3
GO:0008637	GO:0008637	apoptotic mitochondrial changes	3/56	111/18614	0.00454730623338626	0.0199137693729991	0.0105938236579187	MMP9/HSPA1A/PLAUR	3
GO:0051341	GO:0051341	regulation of oxidoreductase activity	3/56	111/18614	0.00454730623338626	0.0199137693729991	0.0105938236579187	IL1B/EDN2/IL1A	3
GO:0071347	GO:0071347	cellular response to interleukin-1	3/56	111/18614	0.00454730623338626	0.0199137693729991	0.0105938236579187	IL1B/IL6/CCL2	3
GO:2000060	GO:2000060	positive regulation of ubiquitin-dependent protein catabolic process	3/56	111/18614	0.00454730623338626	0.0199137693729991	0.0105938236579187	SMAD7/HSPA1A/EGF	3
GO:0032611	GO:0032611	interleukin-1 beta production	3/56	112/18614	0.00466259486729411	0.0202268531704201	0.0107603794956361	AIM2/IL6/MNDA	3
GO:0032651	GO:0032651	regulation of interleukin-1 beta production	3/56	112/18614	0.00466259486729411	0.0202268531704201	0.0107603794956361	AIM2/IL6/MNDA	3
GO:1905954	GO:1905954	positive regulation of lipid localization	3/56	112/18614	0.00466259486729411	0.0202268531704201	0.0107603794956361	IL1B/IL1A/PTGES	3
GO:0030511	GO:0030511	positive regulation of transforming growth factor beta receptor signaling pathway	2/56	34/18614	0.00468851659012754	0.0202268531704201	0.0107603794956361	THBS1/LRG1	2
GO:0032743	GO:0032743	positive regulation of interleukin-2 production	2/56	34/18614	0.00468851659012754	0.0202268531704201	0.0107603794956361	IL1B/IL1A	2
GO:0034383	GO:0034383	low-density lipoprotein particle clearance	2/56	34/18614	0.00468851659012754	0.0202268531704201	0.0107603794956361	IL19/LDLR	2
GO:0036475	GO:0036475	neuron death in response to oxidative stress	2/56	34/18614	0.00468851659012754	0.0202268531704201	0.0107603794956361	IL10/NR4A3	2
GO:1903846	GO:1903846	positive regulation of cellular response to transforming growth factor beta stimulus	2/56	34/18614	0.00468851659012754	0.0202268531704201	0.0107603794956361	THBS1/LRG1	2
GO:0008406	GO:0008406	gonad development	4/56	228/18614	0.00489367001131327	0.0210543049275817	0.0112005712964255	MSH2/IL1A/GATA6/EREG	4
GO:0033559	GO:0033559	unsaturated fatty acid metabolic process	3/56	114/18614	0.00489845956953645	0.0210543049275817	0.0112005712964255	IL1B/EDN2/PTGES	3
GO:0002719	GO:0002719	negative regulation of cytokine production involved in immune response	2/56	35/18614	0.00496311361669213	0.0212534810043218	0.0113065299521846	SMAD7/IL10	2
GO:0030212	GO:0030212	hyaluronan metabolic process	2/56	35/18614	0.00496311361669213	0.0212534810043218	0.0113065299521846	IL1B/EGF	2
GO:1903707	GO:1903707	negative regulation of hemopoiesis	3/56	115/18614	0.00501905098266787	0.0214534389148658	0.0114129045316844	SMAD7/MAFB/LTF	3
GO:0045088	GO:0045088	regulation of innate immune response	5/56	373/18614	0.0052019856012798	0.0221537772120558	0.01178547389725	AIM2/HSPA1A/LTF/MNDA/EREG	5
GO:0070997	GO:0070997	neuron death	5/56	373/18614	0.0052019856012798	0.0221537772120558	0.01178547389725	MSH2/APAF1/IL10/NR4A3/CCL2	5
GO:0010984	GO:0010984	regulation of lipoprotein particle clearance	2/56	36/18614	0.00524496543404887	0.0221740706237294	0.0117962696848611	IL19/LDLR	2
GO:0033687	GO:0033687	osteoblast proliferation	2/56	36/18614	0.00524496543404887	0.0221740706237294	0.0117962696848611	ITGB3/LTF	2
GO:0051930	GO:0051930	regulation of sensory perception of pain	2/56	36/18614	0.00524496543404887	0.0221740706237294	0.0117962696848611	IL10/IL1A	2
GO:0051931	GO:0051931	regulation of sensory perception	2/56	36/18614	0.00524496543404887	0.0221740706237294	0.0117962696848611	IL10/IL1A	2
GO:0043406	GO:0043406	positive regulation of MAP kinase activity	3/56	117/18614	0.00526558944849244	0.0222077618210247	0.0118141928914769	IL1B/THBS1/EGF	3
GO:0002218	GO:0002218	activation of innate immune response	4/56	233/18614	0.0052816391750132	0.0222077618210247	0.0118141928914769	AIM2/HSPA1A/LTF/MNDA	4
GO:0045137	GO:0045137	development of primary sexual characteristics	4/56	233/18614	0.0052816391750132	0.0222077618210247	0.0118141928914769	MSH2/IL1A/GATA6/EREG	4
GO:0030510	GO:0030510	regulation of BMP signaling pathway	3/56	118/18614	0.00539155117186671	0.022506817032199	0.0119732857338123	SMAD7/NOG/GATA6	3
GO:0032609	GO:0032609	type II interferon production	3/56	118/18614	0.00539155117186671	0.022506817032199	0.0119732857338123	IL1B/IL10/IL12RB2	3
GO:0032649	GO:0032649	regulation of type II interferon production	3/56	118/18614	0.00539155117186671	0.022506817032199	0.0119732857338123	IL1B/IL10/IL12RB2	3
GO:0051897	GO:0051897	positive regulation of protein kinase B signaling	3/56	118/18614	0.00539155117186671	0.022506817032199	0.0119732857338123	THBS1/F3/EGF	3
GO:0071356	GO:0071356	cellular response to tumor necrosis factor	4/56	235/18614	0.0054424426329733	0.0226784728027487	0.0120646040035485	AIM2/HSPA1A/THBS1/CCL2	4
GO:0021782	GO:0021782	glial cell development	3/56	119/18614	0.00551931748460843	0.022895266263072	0.0121799348405104	IL1B/LDLR/IL6	3
GO:0030278	GO:0030278	regulation of ossification	3/56	119/18614	0.00551931748460843	0.022895266263072	0.0121799348405104	SMAD7/LTF/EGR2	3
GO:0010466	GO:0010466	negative regulation of peptidase activity	4/56	236/18614	0.00552406251931078	0.022895266263072	0.0121799348405104	MMP9/THBS1/LTF/PLAUR	4
GO:0034110	GO:0034110	regulation of homotypic cell-cell adhesion	2/56	37/18614	0.0055340275049004	0.022895682422235	0.0121801562308813	IL6/PLAUR	2
GO:0051403	GO:0051403	stress-activated MAPK cascade	4/56	237/18614	0.0056064993909615	0.0231131173826317	0.012295828336165	IL1B/GADD45A/IL1A/EDAR	4
GO:0072593	GO:0072593	reactive oxygen species metabolic process	4/56	237/18614	0.0056064993909615	0.0231131173826317	0.012295828336165	IL19/GADD45A/THBS1/CDKN1A	4
GO:0051101	GO:0051101	regulation of DNA binding	3/56	120/18614	0.0056488954460396	0.0232466069685424	0.0123668427738045	MMP9/PLAUR/EGF	3
GO:0050767	GO:0050767	regulation of neurogenesis	5/56	381/18614	0.00568373902824231	0.0233485987337175	0.0124211008479334	NOG/IL1B/LDLR/IL6/EGR2	5
GO:0033673	GO:0033673	negative regulation of kinase activity	4/56	239/18614	0.0057738386421282	0.0236614775075077	0.0125875476161847	IL1B/GADD45A/CDKN1A/EPHA1	4
GO:0043500	GO:0043500	muscle adaptation	3/56	121/18614	0.00578029200635797	0.0236614775075077	0.0125875476161847	IL1B/NR4A3/GATA6	3
GO:0002335	GO:0002335	mature B cell differentiation	2/56	38/18614	0.0058302554859166	0.0236988143306698	0.0126074102405386	IL10/IL6	2
GO:0040036	GO:0040036	regulation of fibroblast growth factor receptor signaling pathway	2/56	38/18614	0.0058302554859166	0.0236988143306698	0.0126074102405386	NOG/THBS1	2
GO:0045191	GO:0045191	regulation of isotype switching	2/56	38/18614	0.0058302554859166	0.0236988143306698	0.0126074102405386	MSH2/IL10	2
GO:0045923	GO:0045923	positive regulation of fatty acid metabolic process	2/56	38/18614	0.0058302554859166	0.0236988143306698	0.0126074102405386	IL1B/NR4A3	2
GO:0009913	GO:0009913	epidermal cell differentiation	4/56	240/18614	0.00585874826006929	0.0237729977475888	0.0126468746946288	MAFB/IL1A/GATA6/EREG	4
GO:0071675	GO:0071675	regulation of mononuclear cell migration	3/56	122/18614	0.00591351400734436	0.0239116132596625	0.0127206160473408	THBS1/ITGB3/CCL2	3
GO:0090100	GO:0090100	positive regulation of transmembrane receptor protein serine/threonine kinase signaling pathway	3/56	122/18614	0.00591351400734436	0.0239116132596625	0.0127206160473408	THBS1/LRG1/GATA6	3
GO:0000077	GO:0000077	DNA damage checkpoint signaling	3/56	123/18614	0.00604856818306674	0.024330548965161	0.0129434834967386	MSH2/CDKN1A/PLK2	3
GO:0002824	GO:0002824	positive regulation of adaptive immune response based on somatic recombination of immune receptors built from immunoglobulin superfamily domains	3/56	123/18614	0.00604856818306674	0.024330548965161	0.0129434834967386	MSH2/IL1B/IL6	3
GO:0071901	GO:0071901	negative regulation of protein serine/threonine kinase activity	3/56	123/18614	0.00604856818306674	0.024330548965161	0.0129434834967386	IL1B/GADD45A/CDKN1A	3
GO:0045740	GO:0045740	positive regulation of DNA replication	2/56	39/18614	0.00613360522700438	0.0245873881379571	0.0130801180461342	EGF/EREG	2
GO:0060251	GO:0060251	regulation of glial cell proliferation	2/56	39/18614	0.00613360522700438	0.0245873881379571	0.0130801180461342	IL1B/IL6	2
GO:0031098	GO:0031098	stress-activated protein kinase signaling cascade	4/56	245/18614	0.00629583967403595	0.0251774733243788	0.0133940344268561	IL1B/GADD45A/IL1A/EDAR	4
GO:0001952	GO:0001952	regulation of cell-matrix adhesion	3/56	125/18614	0.00632419946062596	0.0251774733243788	0.0133940344268561	THBS1/ITGB3/EPHA1	3
GO:0002456	GO:0002456	T cell mediated immunity	3/56	125/18614	0.00632419946062596	0.0251774733243788	0.0133940344268561	SMAD7/IL1B/IL6	3
GO:0006690	GO:0006690	icosanoid metabolic process	3/56	125/18614	0.00632419946062596	0.0251774733243788	0.0133940344268561	IL1B/EDN2/PTGES	3
GO:0010762	GO:0010762	regulation of fibroblast migration	2/56	40/18614	0.00644403277057989	0.0254318244501756	0.0135293453729363	THBS1/ITGB3	2
GO:0032570	GO:0032570	response to progesterone	2/56	40/18614	0.00644403277057989	0.0254318244501756	0.0135293453729363	FOSL1/THBS1	2
GO:0042092	GO:0042092	type 2 immune response	2/56	40/18614	0.00644403277057989	0.0254318244501756	0.0135293453729363	IL10/IL6	2
GO:1901031	GO:1901031	regulation of response to reactive oxygen species	2/56	40/18614	0.00644403277057989	0.0254318244501756	0.0135293453729363	IL10/NR4A3	2
GO:0002708	GO:0002708	positive regulation of lymphocyte mediated immunity	3/56	126/18614	0.00646478949832124	0.0254318244501756	0.0135293453729363	MSH2/IL1B/IL6	3
GO:0003206	GO:0003206	cardiac chamber morphogenesis	3/56	126/18614	0.00646478949832124	0.0254318244501756	0.0135293453729363	SMAD7/NOG/GATA6	3
GO:0019730	GO:0019730	antimicrobial humoral response	3/56	126/18614	0.00646478949832124	0.0254318244501756	0.0135293453729363	CXCL2/LTF/GATA6	3
GO:0090288	GO:0090288	negative regulation of cellular response to growth factor stimulus	3/56	127/18614	0.00660723758385316	0.025948220697332	0.0138040603541896	SMAD7/NOG/THBS1	3
GO:0001649	GO:0001649	osteoblast differentiation	4/56	250/18614	0.0067541606537577	0.0264644660848355	0.0140786950803928	NOG/IL6/AREG/LTF	4
GO:0140467	GO:0140467	integrated stress response signaling	2/56	41/18614	0.00676149435084337	0.0264644660848355	0.0140786950803928	FOSL1/MAFB	2
GO:0001701	GO:0001701	in utero embryonic development	5/56	398/18614	0.00681107991182017	0.0266136640998899	0.0141580661643896	MSH2/NOG/FOSL1/IL10/GATA6	5
GO:0002821	GO:0002821	positive regulation of adaptive immune response	3/56	129/18614	0.00689773261863363	0.0269069536266364	0.0143140917499465	MSH2/IL1B/IL6	3
GO:0045124	GO:0045124	regulation of bone resorption	2/56	42/18614	0.00708594639305636	0.0275024775556585	0.0146309014593471	IL6/ITGB3	2
GO:0050691	GO:0050691	regulation of defense response to virus by host	2/56	42/18614	0.00708594639305636	0.0275024775556585	0.0146309014593471	IL1B/AIM2	2
GO:0050999	GO:0050999	regulation of nitric-oxide synthase activity	2/56	42/18614	0.00708594639305636	0.0275024775556585	0.0146309014593471	IL1B/IL1A	2
GO:0050868	GO:0050868	negative regulation of T cell activation	3/56	131/18614	0.00719573297384433	0.027881963659921	0.0148327823184595	SMAD7/IL10/LRRC32	3
GO:0045786	GO:0045786	negative regulation of cell cycle	5/56	404/18614	0.00724401645101815	0.0280222703046885	0.0149074233281479	MSH2/IL10/CDKN1A/PLK2/CCL2	5
GO:0031570	GO:0031570	DNA integrity checkpoint signaling	3/56	132/18614	0.00734756232664351	0.0283755277206981	0.015095350922415	MSH2/CDKN1A/PLK2	3
GO:0002251	GO:0002251	organ or tissue specific immune response	2/56	43/18614	0.0074173455128215	0.0285027465815542	0.0151630294293127	IL6/LTF	2
GO:0010719	GO:0010719	negative regulation of epithelial to mesenchymal transition	2/56	43/18614	0.0074173455128215	0.0285027465815542	0.0151630294293127	SMAD7/NOG	2
GO:0060412	GO:0060412	ventricular septum morphogenesis	2/56	43/18614	0.0074173455128215	0.0285027465815542	0.0151630294293127	SMAD7/NOG	2
GO:0034612	GO:0034612	response to tumor necrosis factor	4/56	257/18614	0.00743230008407293	0.0285130057770798	0.0151684871659287	AIM2/HSPA1A/THBS1/CCL2	4
GO:0030168	GO:0030168	platelet activation	3/56	133/18614	0.00750128542306211	0.0287301707375036	0.0152840156353168	THBD/IL6/ITGB3	3
GO:0034976	GO:0034976	response to endoplasmic reticulum stress	4/56	259/18614	0.00763401577471944	0.0291423529821115	0.0155032903458205	APAF1/HSPA1A/ATF3/THBS1	4
GO:0051402	GO:0051402	neuron apoptotic process	4/56	259/18614	0.00763401577471944	0.0291423529821115	0.0155032903458205	MSH2/APAF1/IL10/CCL2	4
GO:0006509	GO:0006509	membrane protein ectodomain proteolysis	2/56	44/18614	0.00775564851536479	0.0294613096631124	0.0156729704686414	IL1B/IL10	2
GO:0042771	GO:0042771	intrinsic apoptotic signaling pathway in response to DNA damage by p53 class mediator	2/56	44/18614	0.00775564851536479	0.0294613096631124	0.0156729704686414	MSH2/CDKN1A	2
GO:0072538	GO:0072538	T-helper 17 type immune response	2/56	44/18614	0.00775564851536479	0.0294613096631124	0.0156729704686414	SMAD7/IL6	2
GO:0090068	GO:0090068	positive regulation of cell cycle process	4/56	262/18614	0.00794332347779155	0.0301249244966572	0.0160260035078251	IL1B/IL1A/EGF/EREG	4
GO:0010799	GO:0010799	regulation of peptidyl-threonine phosphorylation	2/56	45/18614	0.0081008123948203	0.0304239248679254	0.0161850671761612	SMAD7/EGF	2
GO:0014014	GO:0014014	negative regulation of gliogenesis	2/56	45/18614	0.0081008123948203	0.0304239248679254	0.0161850671761612	NOG/LDLR	2
GO:0062208	GO:0062208	positive regulation of pattern recognition receptor signaling pathway	2/56	45/18614	0.0081008123948203	0.0304239248679254	0.0161850671761612	HSPA1A/LTF	2
GO:0097009	GO:0097009	energy homeostasis	2/56	45/18614	0.0081008123948203	0.0304239248679254	0.0161850671761612	NR4A3/EDN2	2
GO:1900744	GO:1900744	regulation of p38MAPK cascade	2/56	45/18614	0.0081008123948203	0.0304239248679254	0.0161850671761612	IL1B/GADD45A	2
GO:1904706	GO:1904706	negative regulation of vascular associated smooth muscle cell proliferation	2/56	45/18614	0.0081008123948203	0.0304239248679254	0.0161850671761612	IL10/CDKN1A	2
GO:0035270	GO:0035270	endocrine system development	3/56	137/18614	0.00813522565008008	0.0304546108610256	0.0162013916596671	NOG/IL6/GATA6	3
GO:1903052	GO:1903052	positive regulation of proteolysis involved in protein catabolic process	3/56	137/18614	0.00813522565008008	0.0304546108610256	0.0162013916596671	SMAD7/HSPA1A/EGF	3
GO:0072175	GO:0072175	epithelial tube formation	3/56	138/18614	0.00829849940447505	0.0310158085632635	0.0164999403363832	NOG/APAF1/EGF	3
GO:0014911	GO:0014911	positive regulation of smooth muscle cell migration	2/56	46/18614	0.00845279433351745	0.0314307925726965	0.0167207055433334	NR4A3/ITGB3	2
GO:0046427	GO:0046427	positive regulation of receptor signaling pathway via JAK-STAT	2/56	46/18614	0.00845279433351745	0.0314307925726965	0.0167207055433334	IL10/IL6	2
GO:0055010	GO:0055010	ventricular cardiac muscle tissue morphogenesis	2/56	46/18614	0.00845279433351745	0.0314307925726965	0.0167207055433334	SMAD7/NOG	2
GO:0042157	GO:0042157	lipoprotein metabolic process	3/56	139/18614	0.0084636989909243	0.0314307925726965	0.0167207055433334	LDLR/ITGB3/OLR1	3
GO:0007093	GO:0007093	mitotic cell cycle checkpoint signaling	3/56	140/18614	0.00863082941678604	0.0320002477258153	0.0170236470588364	MSH2/CDKN1A/PLK2	3
GO:0002757	GO:0002757	immune response-activating signaling pathway	5/56	423/18614	0.00874206659153659	0.0321061405002338	0.0170799804107913	AIM2/HSPA1A/NR4A3/LTF/MNDA	5
GO:0070555	GO:0070555	response to interleukin-1	3/56	141/18614	0.00879989559379935	0.0321061405002338	0.0170799804107913	IL1B/IL6/CCL2	3
GO:0001774	GO:0001774	microglial cell activation	2/56	47/18614	0.00881155170127055	0.0321061405002338	0.0170799804107913	LDLR/IL6	2
GO:0002701	GO:0002701	negative regulation of production of molecular mediator of immune response	2/56	47/18614	0.00881155170127055	0.0321061405002338	0.0170799804107913	SMAD7/IL10	2
GO:0002861	GO:0002861	regulation of inflammatory response to antigenic stimulus	2/56	47/18614	0.00881155170127055	0.0321061405002338	0.0170799804107913	IL10/PLK2	2
GO:0002920	GO:0002920	regulation of humoral immune response	2/56	47/18614	0.00881155170127055	0.0321061405002338	0.0170799804107913	IL1B/GATA6	2
GO:0010837	GO:0010837	regulation of keratinocyte proliferation	2/56	47/18614	0.00881155170127055	0.0321061405002338	0.0170799804107913	AREG/LRG1	2
GO:0031018	GO:0031018	endocrine pancreas development	2/56	47/18614	0.00881155170127055	0.0321061405002338	0.0170799804107913	IL6/GATA6	2
GO:0045646	GO:0045646	regulation of erythrocyte differentiation	2/56	47/18614	0.00881155170127055	0.0321061405002338	0.0170799804107913	MAFB/HSPA1A	2
GO:0048286	GO:0048286	lung alveolus development	2/56	47/18614	0.00881155170127055	0.0321061405002338	0.0170799804107913	EDN2/GATA6	2
GO:0090199	GO:0090199	regulation of release of cytochrome c from mitochondria	2/56	47/18614	0.00881155170127055	0.0321061405002338	0.0170799804107913	MMP9/PLAUR	2
GO:0001889	GO:0001889	liver development	3/56	142/18614	0.00897090233872497	0.0325259697796343	0.0173033232279694	IL10/IL6/GATA6	3
GO:0006986	GO:0006986	response to unfolded protein	3/56	142/18614	0.00897090233872497	0.0325259697796343	0.0173033232279694	HSPA1A/ATF3/THBS1	3
GO:2001056	GO:2001056	positive regulation of cysteine-type endopeptidase activity	3/56	142/18614	0.00897090233872497	0.0325259697796343	0.0173033232279694	APAF1/AIM2/F3	3
GO:0016032	GO:0016032	viral process	5/56	426/18614	0.00899684299807205	0.0325259697796343	0.0173033232279694	LDLR/HSPA1A/ITGB3/LTF/CCL2	5
GO:0060537	GO:0060537	muscle tissue development	5/56	426/18614	0.00899684299807205	0.0325259697796343	0.0173033232279694	SMAD7/NOG/ATF3/EGR2/GATA6	5
GO:0033135	GO:0033135	regulation of peptidyl-serine phosphorylation	3/56	143/18614	0.00914385437398276	0.0330060435490108	0.0175587152012471	SMAD7/GADD45A/IL6	3
GO:0070509	GO:0070509	calcium ion import	2/56	48/18614	0.00917704205467107	0.0330744015666018	0.0175950806311363	EGF/CCL2	2
GO:1901988	GO:1901988	negative regulation of cell cycle phase transition	4/56	274/18614	0.0092630048174055	0.0333324560948809	0.0177323617312389	MSH2/CDKN1A/PLK2/CCL2	4
GO:0008584	GO:0008584	male gonad development	3/56	144/18614	0.00931875632828605	0.0334811663126191	0.0178114733144526	MSH2/IL1A/GATA6	3
GO:0061448	GO:0061448	connective tissue development	4/56	275/18614	0.00937904186468863	0.0336456818669897	0.0178989930973396	SMAD7/NOG/WNT5B/ITGB3	4
GO:0046546	GO:0046546	development of primary male sexual characteristics	3/56	145/18614	0.00949561273727291	0.0339588862299082	0.0180656130740753	MSH2/IL1A/GATA6	3
GO:0061008	GO:0061008	hepaticobiliary system development	3/56	145/18614	0.00949561273727291	0.0339588862299082	0.0180656130740753	IL10/IL6/GATA6	3
GO:0034198	GO:0034198	cellular response to amino acid starvation	2/56	49/18614	0.00954922313638211	0.0339934768397897	0.0180840147545628	ATF3/CDKN1A	2
GO:0046850	GO:0046850	regulation of bone remodeling	2/56	49/18614	0.00954922313638211	0.0339934768397897	0.0180840147545628	IL6/ITGB3	2
GO:0060043	GO:0060043	regulation of cardiac muscle cell proliferation	2/56	49/18614	0.00954922313638211	0.0339934768397897	0.0180840147545628	NOG/GATA6	2
GO:0002269	GO:0002269	leukocyte activation involved in inflammatory response	2/56	50/18614	0.00992805287443545	0.0351801690405568	0.018715317029671	LDLR/IL6	2
GO:1902041	GO:1902041	regulation of extrinsic apoptotic signaling pathway via death domain receptors	2/56	50/18614	0.00992805287443545	0.0351801690405568	0.018715317029671	ATF3/THBS1	2
GO:1904894	GO:1904894	positive regulation of receptor signaling pathway via STAT	2/56	50/18614	0.00992805287443545	0.0351801690405568	0.018715317029671	IL10/IL6	2
GO:0002705	GO:0002705	positive regulation of leukocyte mediated immunity	3/56	148/18614	0.0100379526657517	0.0355153782579416	0.0188936432556591	MSH2/IL1B/IL6	3
GO:0044843	GO:0044843	cell cycle G1/S phase transition	4/56	281/18614	0.0100952591059825	0.0356637692313325	0.0189725850057158	MLF1/CDKN1A/PLK2/CCL2	4
GO:1902895	GO:1902895	positive regulation of miRNA transcription	2/56	51/18614	0.010313489381531	0.0363793447637287	0.0193532603496015	FOSL1/IL10	2
GO:0007548	GO:0007548	sex differentiation	4/56	283/18614	0.0103416861484302	0.0364234500007687	0.0193767236676123	MSH2/IL1A/GATA6/EREG	4
GO:0031644	GO:0031644	regulation of nervous system process	3/56	150/18614	0.010409363913387	0.0364956701555457	0.0194151436959818	IL10/IL1A/EGR2	3
GO:1903038	GO:1903038	negative regulation of leukocyte cell-cell adhesion	3/56	150/18614	0.010409363913387	0.0364956701555457	0.0194151436959818	SMAD7/IL10/LRRC32	3
GO:2000377	GO:2000377	regulation of reactive oxygen species metabolic process	3/56	150/18614	0.010409363913387	0.0364956701555457	0.0194151436959818	GADD45A/THBS1/CDKN1A	3
GO:0010821	GO:0010821	regulation of mitochondrion organization	3/56	151/18614	0.0105980371653931	0.0370452473808395	0.0197075104549875	MMP9/HSPA1A/PLAUR	3
GO:0016525	GO:0016525	negative regulation of angiogenesis	3/56	151/18614	0.0105980371653931	0.0370452473808395	0.0197075104549875	GADD45A/THBS1/PLK2	3
GO:0002762	GO:0002762	negative regulation of myeloid leukocyte differentiation	2/56	52/18614	0.0107054909543387	0.0371411726532437	0.0197585412468559	MAFB/LTF	2
GO:0006968	GO:0006968	cellular defense response	2/56	52/18614	0.0107054909543387	0.0371411726532437	0.0197585412468559	FOSL1/MNDA	2
GO:0010543	GO:0010543	regulation of platelet activation	2/56	52/18614	0.0107054909543387	0.0371411726532437	0.0197585412468559	THBD/IL6	2
GO:0048013	GO:0048013	ephrin receptor signaling pathway	2/56	52/18614	0.0107054909543387	0.0371411726532437	0.0197585412468559	MMP9/EPHA1	2
GO:1990928	GO:1990928	response to amino acid starvation	2/56	52/18614	0.0107054909543387	0.0371411726532437	0.0197585412468559	ATF3/CDKN1A	2
GO:0043535	GO:0043535	regulation of blood vessel endothelial cell migration	3/56	152/18614	0.010788694067801	0.0373739685542777	0.0198823851398752	GADD45A/THBS1/PLK2	3
GO:0030183	GO:0030183	B cell differentiation	3/56	153/18614	0.0109813384339935	0.037815558613203	0.0201173043621339	MSH2/IL10/IL6	3
GO:0034763	GO:0034763	negative regulation of transmembrane transport	3/56	153/18614	0.0109813384339935	0.037815558613203	0.0201173043621339	IL1B/MMP9/THBS1	3
GO:0046718	GO:0046718	viral entry into host cell	3/56	153/18614	0.0109813384339935	0.037815558613203	0.0201173043621339	LDLR/HSPA1A/ITGB3	3
GO:2000181	GO:2000181	negative regulation of blood vessel morphogenesis	3/56	153/18614	0.0109813384339935	0.037815558613203	0.0201173043621339	GADD45A/THBS1/PLK2	3
GO:0010659	GO:0010659	cardiac muscle cell apoptotic process	2/56	53/18614	0.0111040160728025	0.0380685691358562	0.0202519021276489	APAF1/GATA6	2
GO:0010883	GO:0010883	regulation of lipid storage	2/56	53/18614	0.0111040160728025	0.0380685691358562	0.0202519021276489	IL6/ITGB3	2
GO:0050873	GO:0050873	brown fat cell differentiation	2/56	53/18614	0.0111040160728025	0.0380685691358562	0.0202519021276489	LAMB3/LRG1	2
GO:0009411	GO:0009411	response to UV	3/56	154/18614	0.0111759739898186	0.0382024088812504	0.0203231028448294	MSH2/MMP9/CDKN1A	3
GO:1901343	GO:1901343	negative regulation of vasculature development	3/56	154/18614	0.0111759739898186	0.0382024088812504	0.0203231028448294	GADD45A/THBS1/PLK2	3
GO:0000280	GO:0000280	nuclear division	5/56	450/18614	0.0112233212194864	0.0382515837744903	0.0203492631431448	IL1B/HSPA1A/IL1A/EGF/EREG	5
GO:0002764	GO:0002764	immune response-regulating signaling pathway	5/56	450/18614	0.0112233212194864	0.0382515837744903	0.0203492631431448	AIM2/HSPA1A/NR4A3/LTF/MNDA	5
GO:0043524	GO:0043524	negative regulation of neuron apoptotic process	3/56	155/18614	0.01137260437419	0.0387035406928079	0.0205896973775658	MSH2/IL10/CCL2	3
GO:0002204	GO:0002204	somatic recombination of immunoglobulin genes involved in immune response	2/56	54/18614	0.0115090233994477	0.038939421734866	0.020715182518877	MSH2/IL10	2
GO:0002208	GO:0002208	somatic diversification of immunoglobulins involved in immune response	2/56	54/18614	0.0115090233994477	0.038939421734866	0.020715182518877	MSH2/IL10	2
GO:0030857	GO:0030857	negative regulation of epithelial cell differentiation	2/56	54/18614	0.0115090233994477	0.038939421734866	0.020715182518877	MMP9/IL1A	2
GO:0045190	GO:0045190	isotype switching	2/56	54/18614	0.0115090233994477	0.038939421734866	0.020715182518877	MSH2/IL10	2
GO:0001666	GO:0001666	response to hypoxia	4/56	293/18614	0.0116325129730273	0.0392999455755406	0.020906975740996	APAF1/THBS1/IL1A/GATA6	4
GO:0048754	GO:0048754	branching morphogenesis of an epithelial tube	3/56	157/18614	0.0117718637531337	0.0397129298997433	0.0211266771456944	NOG/AREG/EGF	3
GO:0003229	GO:0003229	ventricular cardiac muscle tissue development	2/56	55/18614	0.0119204717786893	0.0398665922166251	0.0212084231706394	SMAD7/NOG	2
GO:0010658	GO:0010658	striated muscle cell apoptotic process	2/56	55/18614	0.0119204717786893	0.0398665922166251	0.0212084231706394	APAF1/GATA6	2
GO:0010761	GO:0010761	fibroblast migration	2/56	55/18614	0.0119204717786893	0.0398665922166251	0.0212084231706394	THBS1/ITGB3	2
GO:0034381	GO:0034381	plasma lipoprotein particle clearance	2/56	55/18614	0.0119204717786893	0.0398665922166251	0.0212084231706394	IL19/LDLR	2
GO:0050805	GO:0050805	negative regulation of synaptic transmission	2/56	55/18614	0.0119204717786893	0.0398665922166251	0.0212084231706394	IL1B/PLK2	2
GO:1903202	GO:1903202	negative regulation of oxidative stress-induced cell death	2/56	55/18614	0.0119204717786893	0.0398665922166251	0.0212084231706394	IL10/NR4A3	2
GO:1901987	GO:1901987	regulation of cell cycle phase transition	5/56	457/18614	0.0119379520066758	0.0398676066294885	0.0212089628229166	MSH2/MLF1/CDKN1A/PLK2/CCL2	5
GO:0001954	GO:0001954	positive regulation of cell-matrix adhesion	2/56	56/18614	0.0123383202361439	0.0410864293659828	0.0218573580563268	ITGB3/EPHA1	2
GO:0038066	GO:0038066	p38MAPK cascade	2/56	56/18614	0.0123383202361439	0.0410864293659828	0.0218573580563268	IL1B/GADD45A	2
GO:0051960	GO:0051960	regulation of nervous system development	5/56	461/18614	0.0123599874597774	0.0410996144615233	0.02186437232743	NOG/IL1B/LDLR/IL6/EGR2	5
GO:0044409	GO:0044409	entry into host	3/56	160/18614	0.0123858000758043	0.0411265264319626	0.0218786890880483	LDLR/HSPA1A/ITGB3	3
GO:0006633	GO:0006633	fatty acid biosynthetic process	3/56	161/18614	0.0125944710551849	0.0417596675986916	0.022215510598093	IL1B/EDN2/PTGES	3
GO:0010332	GO:0010332	response to gamma radiation	2/56	57/18614	0.0127625279779435	0.0420764594272825	0.0223840390522245	CDKN1A/IL1A	2
GO:0032768	GO:0032768	regulation of monooxygenase activity	2/56	57/18614	0.0127625279779435	0.0420764594272825	0.0223840390522245	IL1B/IL1A	2
GO:0048168	GO:0048168	regulation of neuronal synaptic plasticity	2/56	57/18614	0.0127625279779435	0.0420764594272825	0.0223840390522245	NOG/EGR2	2
GO:0061756	GO:0061756	leukocyte adhesion to vascular endothelial cell	2/56	57/18614	0.0127625279779435	0.0420764594272825	0.0223840390522245	IL6/LRG1	2
GO:0051100	GO:0051100	negative regulation of binding	3/56	163/18614	0.0130178697283424	0.0428141261542292	0.0227764665769795	NOG/IL10/CDKN1A	3
GO:0051054	GO:0051054	positive regulation of DNA metabolic process	4/56	303/18614	0.0130231680589771	0.0428141261542292	0.0227764665769795	MSH2/IL6/EGF/EREG	4
GO:0001836	GO:0001836	release of cytochrome c from mitochondria	2/56	58/18614	0.0131930543900517	0.0432501119199293	0.0230084044001348	MMP9/PLAUR	2
GO:0048010	GO:0048010	vascular endothelial growth factor receptor signaling pathway	2/56	58/18614	0.0131930543900517	0.0432501119199293	0.0230084044001348	IL1B/ITGB3	2
GO:0035966	GO:0035966	response to topologically incorrect protein	3/56	164/18614	0.0132326032698307	0.0433185785462301	0.0230448276082124	HSPA1A/ATF3/THBS1	3
GO:0036293	GO:0036293	response to decreased oxygen levels	4/56	306/18614	0.0134602234973334	0.0440016601933955	0.0234082166973641	APAF1/THBS1/IL1A/GATA6	4
GO:0006611	GO:0006611	protein export from nucleus	2/56	59/18614	0.0136298590375822	0.0443065865913563	0.0235704329221347	IL1B/EGR2	2
GO:0033619	GO:0033619	membrane protein proteolysis	2/56	59/18614	0.0136298590375822	0.0443065865913563	0.0235704329221347	IL1B/IL10	2
GO:1903053	GO:1903053	regulation of extracellular matrix organization	2/56	59/18614	0.0136298590375822	0.0443065865913563	0.0235704329221347	IL6/ITGB3	2
GO:2000351	GO:2000351	regulation of endothelial cell apoptotic process	2/56	59/18614	0.0136298590375822	0.0443065865913563	0.0235704329221347	THBS1/CCL2	2
GO:0003205	GO:0003205	cardiac chamber development	3/56	166/18614	0.0136681527728301	0.0443069589186295	0.0235706309946042	SMAD7/NOG/GATA6	3
GO:0030856	GO:0030856	regulation of epithelial cell differentiation	3/56	166/18614	0.0136681527728301	0.0443069589186295	0.0235706309946042	IL1B/MMP9/IL1A	3
GO:0018105	GO:0018105	peptidyl-serine phosphorylation	4/56	309/18614	0.0139065648026484	0.0450169273458117	0.0239483234434509	SMAD7/GADD45A/IL6/PLK2	4
GO:0021545	GO:0021545	cranial nerve development	2/56	60/18614	0.0140729016641201	0.0453026418341509	0.0241003192233198	MAFB/EGR2	2
GO:0055008	GO:0055008	cardiac muscle tissue morphogenesis	2/56	60/18614	0.0140729016641201	0.0453026418341509	0.0241003192233198	SMAD7/NOG	2
GO:1903670	GO:1903670	regulation of sprouting angiogenesis	2/56	60/18614	0.0140729016641201	0.0453026418341509	0.0241003192233198	IL10/THBS1	2
GO:2000630	GO:2000630	positive regulation of miRNA metabolic process	2/56	60/18614	0.0140729016641201	0.0453026418341509	0.0241003192233198	FOSL1/IL10	2
GO:0046661	GO:0046661	male sex differentiation	3/56	168/18614	0.0141118299126058	0.0453650377107451	0.0241335128845117	MSH2/IL1A/GATA6	3
GO:0031667	GO:0031667	response to nutrient levels	5/56	477/18614	0.0141499926103875	0.0454248033868733	0.0241653073188972	APAF1/LDLR/ATF3/CDKN1A/IL1A	5
GO:0090101	GO:0090101	negative regulation of transmembrane receptor protein serine/threonine kinase signaling pathway	3/56	169/18614	0.0143367227023091	0.0459606814807452	0.0244503863474973	SMAD7/NOG/HSPA1A	3
GO:0007162	GO:0007162	negative regulation of cell adhesion	4/56	312/18614	0.0143622572048128	0.0459790330653386	0.024460149112516	SMAD7/IL10/LRRC32/THBS1	4
GO:0044403	GO:0044403	biological process involved in symbiotic interaction	4/56	313/18614	0.0145162437495931	0.0461724548293356	0.0245630465610606	LDLR/HSPA1A/ITGB3/LTF	4
GO:0002820	GO:0002820	negative regulation of adaptive immune response	2/56	61/18614	0.0145221421910448	0.0461724548293356	0.0245630465610606	SMAD7/SAMSN1	2
GO:0045668	GO:0045668	negative regulation of osteoblast differentiation	2/56	61/18614	0.0145221421910448	0.0461724548293356	0.0245630465610606	NOG/AREG	2
GO:0050994	GO:0050994	regulation of lipid catabolic process	2/56	61/18614	0.0145221421910448	0.0461724548293356	0.0245630465610606	IL1B/LDLR	2
GO:0060038	GO:0060038	cardiac muscle cell proliferation	2/56	61/18614	0.0145221421910448	0.0461724548293356	0.0245630465610606	NOG/GATA6	2
GO:0050806	GO:0050806	positive regulation of synaptic transmission	3/56	170/18614	0.0145636548711977	0.0462410984350888	0.0245995639195262	NOG/PLK2/CCL2	3
GO:0042742	GO:0042742	defense response to bacterium	4/56	314/18614	0.0146712787190612	0.0465191774684986	0.0247474977530324	IL1B/IL10/IL6/LTF	4
GO:0002262	GO:0002262	myeloid cell homeostasis	3/56	171/18614	0.0147926287464498	0.0467761462132288	0.0248842012327343	MAFB/HSPA1A/IL6	3
GO:0010950	GO:0010950	positive regulation of endopeptidase activity	3/56	171/18614	0.0147926287464498	0.0467761462132288	0.0248842012327343	APAF1/AIM2/F3	3
GO:0051051	GO:0051051	negative regulation of transport	5/56	483/18614	0.0148641938481399	0.0469384951313371	0.0249705683979493	IL1B/MMP9/THBS1/ITGB3/EGF	5
GO:0016447	GO:0016447	somatic recombination of immunoglobulin gene segments	2/56	62/18614	0.0149775407168558	0.0471041626068054	0.0250587009854113	MSH2/IL10	2
GO:0022617	GO:0022617	extracellular matrix disassembly	2/56	62/18614	0.0149775407168558	0.0471041626068054	0.0250587009854113	MMP9/IL6	2
GO:0045428	GO:0045428	regulation of nitric oxide biosynthetic process	2/56	62/18614	0.0149775407168558	0.0471041626068054	0.0250587009854113	IL1B/IL10	2
GO:0010948	GO:0010948	negative regulation of cell cycle process	4/56	317/18614	0.0151426971156763	0.047559133972239	0.025300738860036	MSH2/CDKN1A/PLK2/CCL2	4
GO:2000058	GO:2000058	regulation of ubiquitin-dependent protein catabolic process	3/56	173/18614	0.0152567105394017	0.0478425266966607	0.0254514994966702	SMAD7/HSPA1A/EGF	3
GO:0050804	GO:0050804	modulation of chemical synaptic transmission	5/56	487/18614	0.0153536175047782	0.0478425266966607	0.0254514994966702	NOG/IL1B/PLK2/EGR2/CCL2	5
GO:0002090	GO:0002090	regulation of receptor internalization	2/56	63/18614	0.015439057516501	0.0478425266966607	0.0254514994966702	ITGB3/EGF	2
GO:0002712	GO:0002712	regulation of B cell mediated immunity	2/56	63/18614	0.015439057516501	0.0478425266966607	0.0254514994966702	MSH2/IL10	2
GO:0002889	GO:0002889	regulation of immunoglobulin mediated immune response	2/56	63/18614	0.015439057516501	0.0478425266966607	0.0254514994966702	MSH2/IL10	2
GO:0032623	GO:0032623	interleukin-2 production	2/56	63/18614	0.015439057516501	0.0478425266966607	0.0254514994966702	IL1B/IL1A	2
GO:0032663	GO:0032663	regulation of interleukin-2 production	2/56	63/18614	0.015439057516501	0.0478425266966607	0.0254514994966702	IL1B/IL1A	2
GO:0051353	GO:0051353	positive regulation of oxidoreductase activity	2/56	63/18614	0.015439057516501	0.0478425266966607	0.0254514994966702	IL1B/EDN2	2
GO:0060393	GO:0060393	regulation of pathway-restricted SMAD protein phosphorylation	2/56	63/18614	0.015439057516501	0.0478425266966607	0.0254514994966702	SMAD7/NOG	2
GO:0070059	GO:0070059	intrinsic apoptotic signaling pathway in response to endoplasmic reticulum stress	2/56	63/18614	0.015439057516501	0.0478425266966607	0.0254514994966702	APAF1/HSPA1A	2
GO:0099177	GO:0099177	regulation of trans-synaptic signaling	5/56	488/18614	0.0154776487604987	0.0478781898150357	0.0254704717354302	NOG/IL1B/PLK2/EGR2/CCL2	5
GO:0030216	GO:0030216	keratinocyte differentiation	3/56	174/18614	0.0154918227277431	0.0478781898150357	0.0254704717354302	MAFB/IL1A/EREG	3
GO:0032615	GO:0032615	interleukin-12 production	2/56	64/18614	0.0159066530407066	0.0489646441743767	0.0260484489972761	IL10/THBS1	2
GO:0032655	GO:0032655	regulation of interleukin-12 production	2/56	64/18614	0.0159066530407066	0.0489646441743767	0.0260484489972761	IL10/THBS1	2
GO:0045453	GO:0045453	bone resorption	2/56	64/18614	0.0159066530407066	0.0489646441743767	0.0260484489972761	IL6/ITGB3	2
GO:0030509	GO:0030509	BMP signaling pathway	3/56	176/18614	0.0159681997973542	0.0490240631344696	0.0260800589839828	SMAD7/NOG/GATA6	3
GO:0051099	GO:0051099	positive regulation of binding	3/56	176/18614	0.0159681997973542	0.0490240631344696	0.0260800589839828	MMP9/PLAUR/EGF	3
GO:0009416	GO:0009416	response to light stimulus	4/56	323/18614	0.0161141464063113	0.0494067817820983	0.0262836595072003	MSH2/NOG/MMP9/CDKN1A	4
GO:0050680	GO:0050680	negative regulation of epithelial cell proliferation	3/56	177/18614	0.0162094684976062	0.0496334780777624	0.026404258502558	THBS1/EREG/CCL2	3
