# Supplementary material for: Identification and experimental validation of demethylation-related genes in diabetic nephropathy
Source: Front Genet. 2025 Nov 26;16:1675592. doi: 10.3389/fgene.2025.1675592 (PMC12688277; doi:10.3389/fgene.2025.1675592)
Supplement: Supplementary file 4 [file Table6.xlsx]

## Sheet: 02_Fig1G
	ID	Description	GeneRatio	BgRatio	pvalue	p.adjust	qvalue	geneID	Count
hsa05417	hsa05417	Lipid and atherosclerosis	9/45	216/8859	1.06572246351108e-06	0.000164121259380706	9.08668626783128e-05	2920/317/3553/4318/3949/3303/3569/4973/6347	9
hsa05210	hsa05210	Colorectal cancer	6/45	87/8859	4.51599341455408e-06	0.000246899955261163	0.000136697856296338	4436/1647/1026/374/1950/2069	6
hsa05144	hsa05144	Malaria	5/45	50/8859	4.80973938820448e-06	0.000246899955261163	0.000136697856296338	3553/3586/3569/7057/6347	5
hsa04657	hsa04657	IL-17 signaling pathway	6/45	95/8859	7.54031332433567e-06	0.000261102391647715	0.000144561132764627	2920/8061/3553/4318/3569/6347	6
hsa05134	hsa05134	Legionellosis	5/45	56/8859	8.47735037817256e-06	0.000261102391647715	0.000144561132764627	2920/317/3553/3303/3569	5
hsa04933	hsa04933	AGE-RAGE signaling pathway in diabetic complications	6/45	101/8859	1.07482152303552e-05	0.000275870857579116	0.000152737795378732	7056/3553/3569/2152/3552/6347	6
hsa04060	hsa04060	Cytokine-cytokine receptor interaction	9/45	298/8859	1.49018915396888e-05	0.000327841613873154	0.000181511761611247	2920/29949/3553/3586/3569/3552/3595/10913/6347	9
hsa05321	hsa05321	Inflammatory bowel disease	5/45	66/8859	1.91002076865633e-05	0.000367678997966343	0.000203568002975214	3553/3586/3569/3552/3595	5
hsa05219	hsa05219	Bladder cancer	4/45	41/8859	5.12926581081848e-05	0.000793243718043387	0.00043918483363988	4318/7057/1026/1950	4
hsa04068	hsa04068	FoxO signaling pathway	6/45	133/8859	5.15093323404797e-05	0.000793243718043387	0.00043918483363988	3586/1647/3569/1026/10769/1950	6
hsa05418	hsa05418	Fluid shear stress and atherosclerosis	6/45	141/8859	7.14130748785663e-05	0.000999783048299929	0.000553536752647261	7056/3553/4318/3690/3552/6347	6
hsa05323	hsa05323	Rheumatoid arthritis	5/45	95/8859	0.000111015436461321	0.00134859586521158	0.000746659364881329	2920/3553/3569/3552/6347	5
hsa04010	hsa04010	MAPK signaling pathway	8/45	300/8859	0.000113842508102277	0.00134859586521158	0.000746659364881329	1846/3553/1647/3303/374/3552/1950/2069	8
hsa04061	hsa04061	Viral protein interaction with cytokine and cytokine receptor	5/45	100/8859	0.00014156181019178	0.00155717991210958	0.000862143355303323	2920/29949/3586/3569/6347	5
hsa05161	hsa05161	Hepatitis B	6/45	163/8859	0.000159133402099391	0.00156649963583473	0.000867303284365093	317/4318/3569/1026/1960/1959	6
hsa05146	hsa05146	Amoebiasis	5/45	103/8859	0.000162753208917894	0.00156649963583473	0.000867303284365093	2920/3553/3586/3569/3914	5
hsa04625	hsa04625	C-type lectin receptor signaling pathway	5/45	105/8859	0.00017817482669442	0.00160591978163392	0.000889128518881393	3553/3586/3569/1960/1959	5
hsa04630	hsa04630	JAK-STAT signaling pathway	6/45	168/8859	0.000187704909541627	0.00160591978163392	0.000889128518881393	29949/3586/3569/1026/1950/3595	6
hsa04668	hsa04668	TNF signaling pathway	5/45	119/8859	0.00031970204655409	0.00259126921943842	0.00143467400392694	2920/3553/4318/3569/6347	5
hsa04621	hsa04621	NOD-like receptor signaling pathway	6/45	189/8859	0.000354986797448886	0.00273339834035642	0.00151336476807157	2920/10135/3553/9447/3569/6347	6
hsa05202	hsa05202	Transcriptional misregulation in cancer	6/45	193/8859	0.000397124756990167	0.00287960743959906	0.00159431444024282	4318/4291/1647/3569/1026/8013	6
hsa04151	hsa04151	PI3K-Akt signaling pathway	8/45	362/8859	0.000411372491371295	0.00287960743959906	0.00159431444024282	3569/7057/1026/374/3690/3914/1950/2069	8
hsa05205	hsa05205	Proteoglycans in cancer	6/45	204/8859	0.000533463602781974	0.00348351569402862	0.00192867239382309	81029/4318/7057/1026/3690/5329	6
hsa04115	hsa04115	p53 signaling pathway	4/45	75/8859	0.000542885562705759	0.00348351569402862	0.00192867239382309	317/1647/7057/1026	4
hsa05133	hsa05133	Pertussis	4/45	78/8859	0.00063009880591279	0.00386654753659387	0.00214074060467604	3553/3586/3569/3552	4
hsa05162	hsa05162	Measles	5/45	139/8859	0.00065279373994442	0.00386654753659387	0.00214074060467604	317/3553/3303/3569/3552	5
hsa05143	hsa05143	African trypanosomiasis	3/45	37/8859	0.000843458494214663	0.00481083733737252	0.00266355313962525	3553/3586/3569	3
hsa04012	hsa04012	ErbB signaling pathway	4/45	86/8859	0.000910747388981607	0.00500911063939884	0.00277332851531993	1026/374/1950/2069	4
hsa05222	hsa05222	Small cell lung cancer	4/45	93/8859	0.00122028752236033	0.00648014753253418	0.00358777819641332	317/1647/1026/3914	4
hsa05332	hsa05332	Graft-versus-host disease	3/45	45/8859	0.00149732541233486	0.00768627044998563	0.00425555643505698	3553/3569/3552	3
hsa04640	hsa04640	Hematopoietic cell lineage	4/45	100/8859	0.00159709570026689	0.00793395928519681	0.00439269106015681	3553/3569/3690/3552	4
hsa05164	hsa05164	Influenza A	5/45	173/8859	0.00174049395828982	0.00831115333386551	0.00460152713631652	317/3553/3569/3552/6347	5
hsa05142	hsa05142	Chagas disease	4/45	103/8859	0.00178096142868547	0.00831115333386551	0.00460152713631652	3553/3586/3569/6347	4
hsa04064	hsa04064	NF-kappa B signaling pathway	4/45	105/8859	0.00191141485854435	0.00865758494752443	0.00479333137901216	2920/3553/1647/10913	4
hsa04350	hsa04350	TGF-beta signaling pathway	4/45	108/8859	0.00211932400433315	0.00930235433340589	0.00515031237871413	4092/9241/2615/7057	4
hsa05152	hsa05152	Tuberculosis	5/45	182/8859	0.0021745763376793	0.00930235433340589	0.00515031237871413	317/3553/3586/3569/3552	5
hsa05145	hsa05145	Toxoplasmosis	4/45	112/8859	0.00242022817966023	0.0100733821531804	0.00557719722766653	3586/3949/3303/3914	4
hsa05213	hsa05213	Endometrial cancer	3/45	59/8859	0.00326463788443757	0.0132303745842996	0.00732508777394578	1647/1026/1950	3
hsa05217	hsa05217	Basal cell carcinoma	3/45	63/8859	0.00393194787025818	0.0155261531287118	0.00859616133578711	81029/1647/1026	3
hsa05135	hsa05135	Yersinia infection	4/45	138/8859	0.00512188831360758	0.0197192700073892	0.0109177093000583	3553/3586/3569/6347	4
hsa05163	hsa05163	Human cytomegalovirus infection	5/45	226/8859	0.00550226200023195	0.02066703287892	0.0114424447244875	3553/3569/1026/3690/6347	5
hsa04380	hsa04380	Osteoclast differentiation	4/45	143/8859	0.00580699975248742	0.02080698473161	0.011519930029121	8061/3553/3690/3552	4
hsa05218	hsa05218	Melanoma	3/45	73/8859	0.00594485278046	0.02080698473161	0.011519930029121	1647/1026/1950	3
hsa05223	hsa05223	Non-small cell lung cancer	3/45	73/8859	0.00594485278046	0.02080698473161	0.011519930029121	1647/1026/1950	3
hsa05165	hsa05165	Human papillomavirus infection	6/45	333/8859	0.006370047639178	0.0212335997583268	0.0117561283692718	81029/7057/1026/3690/3914/1950	6
hsa01524	hsa01524	Platinum drug resistance	3/45	75/8859	0.00640888806648599	0.0212335997583268	0.0117561283692718	4436/317/1026	3
hsa05224	hsa05224	Breast cancer	4/45	148/8859	0.00655097924503984	0.0212335997583268	0.0117561283692718	81029/1647/1026/1950	4
hsa05214	hsa05214	Glioma	3/45	76/8859	0.00664880401214084	0.0212335997583268	0.0117561283692718	1647/1026/1950	3
hsa05226	hsa05226	Gastric cancer	4/45	150/8859	0.00686553376080829	0.0212335997583268	0.0117561283692718	81029/1647/1026/1950	4
hsa05212	hsa05212	Pancreatic cancer	3/45	77/8859	0.00689402589556064	0.0212335997583268	0.0117561283692718	1647/1026/1950	3
hsa05140	hsa05140	Leishmaniasis	3/45	79/8859	0.00740050370447108	0.0223466190291872	0.0123723591344099	3553/3586/3552	3
hsa04148	hsa04148	Efferocytosis	4/45	157/8859	0.00804523794815031	0.0233767291323613	0.0129426866693183	1846/3586/7057/3690	4
hsa04218	hsa04218	Cellular senescence	4/45	157/8859	0.00804523794815031	0.0233767291323613	0.0129426866693183	1647/3569/1026/3552	4
hsa05160	hsa05160	Hepatitis C	4/45	159/8859	0.00840532881988547	0.0237394181505949	0.0131434919357361	317/3949/1026/1950	4
hsa04623	hsa04623	Cytosolic DNA-sensing pathway	3/45	83/8859	0.00847836362521246	0.0237394181505949	0.0131434919357361	3553/9447/3569	3
hsa04610	hsa04610	Complement and coagulation cascades	3/45	88/8859	0.00994945206446011	0.0270913912156821	0.0149993348494207	7056/2152/5329	3
hsa01523	hsa01523	Antifolate resistance	2/45	30/8859	0.0100273331122979	0.0270913912156821	0.0149993348494207	3553/3569	2
hsa04512	hsa04512	ECM-receptor interaction	3/45	89/8859	0.0102603992232309	0.027243128972027	0.0150833455005754	7057/3690/3914	3
hsa05020	hsa05020	Prion disease	5/45	278/8859	0.0128603475873532	0.033567686922922	0.0185849804562999	317/3553/3303/3569/3552	5
hsa05215	hsa05215	Prostate cancer	3/45	98/8859	0.0133142065254966	0.034173130082108	0.0189201882204426	4318/1026/1950	3
hsa05216	hsa05216	Thyroid cancer	2/45	37/8859	0.0150111922901832	0.0378971084047249	0.0209819944004287	1647/1026	2
hsa04066	hsa04066	HIF-1 signaling pathway	3/45	109/8859	0.0176820978437093	0.0439200494827618	0.0243166371025544	3569/1026/1950	3
hsa04510	hsa04510	Focal adhesion	4/45	203/8859	0.019169532956358	0.0468588583377641	0.0259437288131162	7057/3690/3914/1950	4
hsa05169	hsa05169	Epstein-Barr virus infection	4/45	204/8859	0.0194816497111182	0.046877719617378	0.025954171490141	317/1647/3569/1026	4
hsa04940	hsa04940	Type I diabetes mellitus	2/45	44/8859	0.0208497108269099	0.0493977764206789	0.0273494182506835	3553/3552	2
