# Supplementary material for: Identification and experimental validation of demethylation-related genes in diabetic nephropathy
Source: Front Genet. 2025 Nov 26;16:1675592. doi: 10.3389/fgene.2025.1675592 (PMC12688277; doi:10.3389/fgene.2025.1675592)
Supplement: Supplementary file 5 [file Table11.xlsx]

## Sheet: Sheet1
Zinc sulfate	CXCL2
zalcitabine	CXCL2
wortmannin	CXCL2
vorinostat	MLF1
vinburnine	CXCL2
vanoxerine	CXCL2
Vanadic sulfate	CXCL2
VALPROIC ACID	CXCL2
VALPROIC ACID	MLF1
valinomycin	CXCL2
troglitazone	CXCL2
triprolidine	CXCL2
trimethoprim	CXCL2
trifluoperazine	CXCL2
trichostatin A	MLF1
trichostatin A	CXCL2
TPEN	CXCL2
tonzonium bromide	CXCL2
tolnaftate	CXCL2
thioridazine	CXCL2
thapsigargin	CXCL2
Tetradioxin	CXCL2
TERT-BUTYL HYDROPEROXIDE	CXCL2
terbutaline	CXCL2
temozolomide	CXCL2
syrosingopine	CXCL2
suloctidil	CXCL2
strophanthidin	CXCL2
STOCK1N-35215	CXCL2
spiperone	CXCL2
Silica	CXCL2
SELENIUM	CXCL2
scriptaid	MLF1
sanguinarine	CXCL2
salbutamol	CXCL2
ritodrine	CXCL2
rifabutin	MLF1
quinisocaine	CXCL2
quercetin	CXCL2
pyrvinium	CXCL2
puromycin	CXCL2
puromycin	MLF1
proscillaridin	CXCL2
promethazine	CXCL2
progesterone	CXCL2
profenamine	CXCL2
prochlorperazine	CXCL2
proadifen	CXCL2
primaquine	CXCL2
prenylamine	CXCL2
pregnenolone	CXCL2
pizotifen	CXCL2
piroxicam	CXCL2
pimozide	CXCL2
phenoxybenzamine	CXCL2
PHENCYCLIDINE	CXCL2
phenacetin	CXCL2
perphenazine	CXCL2
PD 98059	CXCL2
ouabain	CXCL2
orciprenaline	CXCL2
niclosamide	CXCL2
NICKEL SULFATE	CXCL2
NICKEL CHLORIDE	CXCL2
N-Acetyl-L-cysteine	CXCL2
myricetin	CXCL2
Mustard gas	CXCL2
mometasone	CXCL2
miconazole	CXCL2
mianserin	CXCL2
MG-262	CXCL2
MG-262	MLF1
methylbenzethonium chloride	CXCL2
Methyl 4-methoxycinnamate	CXCL2
menadione	CXCL2
menadione	MLF1
mefloquine	CXCL2
mebendazole	CXCL2
MANGANESE CHLORIDE	CXCL2
MANGANESE	CXCL2
lynestrenol	CXCL2
lycorine	CXCL2
lovastatin	CXCL2
lasalocid	CXCL2
Laquinimod sodium	CXCL2
lanatoside C	CXCL2
irinotecan	CXCL2
hydrogen peroxide	CXCL2
hycanthone	CXCL2
homochlorcyclizine	CXCL2
hexetidine	CXCL2
hexestrol	CXCL2
helveticoside	CXCL2
HC toxin	MLF1
GW-8510	CXCL2
gossypol	CXCL2
genistein	MLF1
gemcitabine	CXCL2
fulvestrant	CXCL2
FENRETINIDE	CXCL2
fenoterol	CXCL2
fenbendazole	CXCL2
etoposide	CXCL2
etilefrine	CXCL2
estradiol	CXCL2
estradiol	MLF1
emetine	CXCL2
ellipticine	CXCL2
econazole	CXCL2
dobutamine	CXCL2
Disodium selenite	CXCL2
diltiazem	CXCL2
digoxin	CXCL2
digoxigenin	CXCL2
digitoxigenin	CXCL2
deptropine	CXCL2
Decitabine	MLF1
daunorubicin	CXCL2
curcumin	CXCL2
CROTONALDEHYDE	CXCL2
CP-690334-01	CXCL2
COUMESTROL	MLF1
Copper sulfate	CXCL2
Copper sulfate	MLF1
COPPER	CXCL2
clotrimazole	CXCL2
cloperastine	CXCL2
clomipramine	CXCL2
clioquinol	CXCL2
clenbuterol	CXCL2
ciclopirox	CXCL2
cicloheximide	CXCL2
chlorprothixene	CXCL2
chlorpromazine	CXCL2
chloropyramine	CXCL2
Chinomethionate	CXCL2
cephaeline	CXCL2
Caspan	MLF1
carmustine	CXCL2
carisoprodol	CXCL2
camptothecin	CXCL2
calcitriol	CXCL2
calcitriol	MLF1
caffeic acid	CXCL2
CADMIUM	CXCL2
butoconazole	CXCL2
boldine	CXCL2
bleomycin	CXCL2
Bisphenol A	MLF1
bisacodyl	CXCL2
beta-escin	CXCL2
bepridil	CXCL2
benzo[a]pyrene	CXCL2
benfluorex	CXCL2
azacyclonol	CXCL2
azacitidine	CXCL2
astemizole	CXCL2
ARSENIC	CXCL2
Arsenenous acid	CXCL2
anisomycin	CXCL2
amphotericin B	CXCL2
amiodarone	CXCL2
alprostadil	CXCL2
alexidine	CXCL2
acetaminophen	CXCL2
8-azaguanine	CXCL2
67526-95-8	CXCL2
635-65-4	CXCL2
4-Aminobenzohydrazide	CXCL2
3-(1-methylpyrrolidin-2-yl)pyridine	CXCL2
2-Naphthalenamine	CXCL2
22-Hydroxycholesterol	CXCL2
1-NITROPYRENE	CXCL2
1h-pyrazolo[3,4-d]pyrimidine	CXCL2
1-chloro-2,4-dinitrobenzene	CXCL2
15-delta prostaglandin J2	CXCL2
1,2,4-BENZENETRIOL	CXCL2
0297417-0002B	CXCL2
0173570-0000	CXCL2
(+)-isoprenaline	CXCL2
5707885	CXCL2
