# Supplementary material for: Identification and experimental validation of demethylation-related genes in diabetic nephropathy
Source: Front Genet. 2025 Nov 26;16:1675592. doi: 10.3389/fgene.2025.1675592 (PMC12688277; doi:10.3389/fgene.2025.1675592)
Supplement: Supplementary file 6 [file Table4.xlsx]

## Sheet: 02_Fig1E
	ID	Description	GeneRatio	BgRatio	pvalue	p.adjust	qvalue	geneID	Count
GO:0101002	GO:0101002	ficolin-1-rich granule	6/57	185/19518	1.6242274626882e-05	0.00125148905515337	0.000973271142656588	APAF1/MMP9/HSPA1A/LRG1/MNDA/DSC1	6
GO:1905286	GO:1905286	serine-type peptidase complex	3/57	18/19518	1.86789411216921e-05	0.00125148905515337	0.000973271142656588	THBD/F3/PLAUR	3
GO:1904813	GO:1904813	ficolin-1-rich granule lumen	5/57	124/19518	3.06802839879163e-05	0.00137038601812693	0.00106573618063288	APAF1/MMP9/HSPA1A/LRG1/MNDA	5
GO:0030669	GO:0030669	clathrin-coated endocytic vesicle membrane	4/57	73/19518	6.12265781328632e-05	0.00205109036745092	0.00159511348293512	LDLR/AREG/EGF/EREG	4
GO:0070820	GO:0070820	tertiary granule	5/57	164/19518	0.000115930476058441	0.00310693675836621	0.00241623518521803	MMP9/OLR1/LRG1/LTF/DSC1	5
GO:0045334	GO:0045334	clathrin-coated endocytic vesicle	4/57	92/19518	0.000150838418103607	0.00336872467098056	0.00261982515653634	LDLR/AREG/EGF/EREG	4
GO:0030666	GO:0030666	endocytic vesicle membrane	5/57	196/19518	0.000266001803947085	0.00500510938897262	0.00389242599770848	WNT5B/LDLR/AREG/EGF/EREG	5
GO:0034774	GO:0034774	secretory granule lumen	6/57	322/19518	0.000344116060418201	0.00500510938897262	0.00389242599770848	APAF1/THBS1/LRG1/LTF/MNDA/EGF	6
GO:0060205	GO:0060205	cytoplasmic vesicle lumen	6/57	325/19518	0.000361528496407971	0.00500510938897262	0.00389242599770848	APAF1/THBS1/LRG1/LTF/MNDA/EGF	6
GO:0031983	GO:0031983	vesicle lumen	6/57	327/19518	0.000373515626042733	0.00500510938897262	0.00389242599770848	APAF1/THBS1/LRG1/LTF/MNDA/EGF	6
GO:0030139	GO:0030139	endocytic vesicle	6/57	347/19518	0.000511353782159152	0.0062114545889163	0.00483058919326562	WNT5B/LDLR/AREG/LTF/EGF/EREG	6
GO:1904724	GO:1904724	tertiary granule lumen	3/57	55/19518	0.000556249664679071	0.0062114545889163	0.00483058919326562	MMP9/LRG1/LTF	3
GO:0030665	GO:0030665	clathrin-coated vesicle membrane	4/57	136/19518	0.000669187962683538	0.00689778361535339	0.00536434075349556	LDLR/AREG/EGF/EREG	4
GO:1905370	GO:1905370	serine-type endopeptidase complex	2/57	17/19518	0.00110794847189812	0.0106046496595963	0.00824713524194844	THBD/PLAUR	2
GO:0042581	GO:0042581	specific granule	4/57	160/19518	0.00122543822358322	0.0109472481306768	0.00851357081647292	OLR1/LRG1/LTF/PLAUR	4
GO:0009897	GO:0009897	external side of plasma membrane	6/57	426/19518	0.00147905360153263	0.0123870739128358	0.00963330964156122	THBD/LDLR/THBS1/ITGB3/F3/IL12RB2	6
GO:0031091	GO:0031091	platelet alpha granule	3/57	91/19518	0.00239143479381873	0.0188501330806888	0.0146595693243377	THBS1/ITGB3/EGF	3
GO:0030662	GO:0030662	coated vesicle membrane	4/57	202/19518	0.00286646361260468	0.0213392291160571	0.0165953156519219	LDLR/AREG/EGF/EREG	4
GO:0030136	GO:0030136	clathrin-coated vesicle	4/57	215/19518	0.00358376045376785	0.0252749421476259	0.0196560822672031	LDLR/AREG/EGF/EREG	4
GO:1905368	GO:1905368	peptidase complex	3/57	125/19518	0.00583275592305321	0.0390794646844565	0.0303917282306457	THBD/F3/PLAUR	3
GO:0090575	GO:0090575	RNA polymerase II transcription regulator complex	4/57	254/19518	0.00644799740767927	0.0411443644109058	0.0319975811208144	SMAD7/FOSL1/MAFB/ATF3	4
GO:0062023	GO:0062023	collagen-containing extracellular matrix	5/57	415/19518	0.00717603727509261	0.0437085906755641	0.0339917555135966	WNT5B/MMP9/THBS1/F3/LAMB3	5
