# Supplementary material for: Identification and experimental validation of demethylation-related genes in diabetic nephropathy
Source: Front Genet. 2025 Nov 26;16:1675592. doi: 10.3389/fgene.2025.1675592 (PMC12688277; doi:10.3389/fgene.2025.1675592)
Supplement: Supplementary file 7 [file Table1.xlsx]

## Sheet: Demethylation_gene
Gene Symbol	Gene Symbol	Gene Symbol	Gene Symbol	Gene Symbol	Gene Symbol	Gene Symbol	Gene Symbol	Gene Symbol	Gene Symbol
KDM1A	INSM1	CYP26C1	UGCG	CDC20	PREX1	ADAMTS14	EGLN2	ATAD2	WDFY4
FTO	DPH7	OGFOD1	GNL3	EIF2S3	RPS6	BCAR3	EPHB6	B4GALNT2	ZBTB10
TARID	METTL23	BCL2L1	SULT1C2	FBXW7	SELENBP1	BCL2L10	EZH1	BAZ2A	ZCCHC7
CYP3A4	TYW3	TPO	SULT1B1	ORC1	SLC25A5	BIK	FDXR	BMS1	ZNF106
KDM2A	TRMT12	F2RL1	DLG5	AMACR	SOX4	BRD8	FLRT3	BOK	ZNF180
KDM3A	SPARC	RREB1	IFI27	BTRC	SRF	BTG2	FOXP1	CADM2	APOBEC4
KDM4A	VEGFC	PAX6	PARD3B	DAO	TNFRSF8	C1D	FZD7	CAMP	ASB16
KDM4B	IGFBP7	EOMES	H2AC25	FUS	TRIM21	CIAPIN1	GALC	CCBE1	BEND3
JMJD1C	HELLS	MSTN	CTAG1A	MAF	ZIC1	DCAF1	GPX1	CD7	BLTP3B
TET1	GRIN2B	CSNK1G3	G6PD	PARN	BMI1	DSC1	HDC	CDC40	CACUL1
CYP2D6	H2AZ1	TMLHE	EGLN1	SIRT5	CHD8	DTL	HNMT	COLGALT2	CFAP20
KDM4C	DDX3X	KLHL8	TUBB	SKP2	CYP46A1	GH2	HTRA1	COPS2	CGGBP1
CYP2B6	MSH2	SFXN1	HSP90AB1	ARID1B	NDN	HERPUD1	IL12A	CORO1C	DDA1
CYP1A2	SFPQ	DENND3	NF2	CARS1	RNMT	HEXIM1	IL23R	CPSF2	DNTTIP2
KDM4D	BRCA1	SLC45A4	ANXA1	DAXX	SLC23A2	HNRNPH3	IL5	CXCL2	EPC2
TET2	SMAD3	SP3	DCN	DTNA	HOXA11	LIN7C	KIF23	DMAP1	FOXK1
KDM6B	CTAG1B	NCOA3	ENO1	FOXC2	HSD17B1	MYCBP2	KRT17	EIF3G	GKN2
ALKBH1	SMAD4	MIR203A	ATRX	ID2	MAP1LC3B	PCMT1	LAMA2	FAT4	GPR19
KDM2B	ERCC5	RAF1	DCC	NTHL1	NTS	PHF12	LCN2	FIP1L1	H2AC4
ALKBH5	NR0B2	PDGFRB	HUWE1	TUBB4B	PTP4A3	POU2F3	LPP	GBX2	IKZF5
KDM6A	MIR211	ADAM17	CTNND1	BAZ1B	SEPTIN9	RIN1	MAP3K14	GTPBP4	JMJD4
TET3	BMP2	SNCA	EED	CA3	SOSTDC1	RRAD	MSX1	GYG2	KIR3DL3
KDM7A	CLDN4	COL2A1	NR4A3	DDX11	STEAP4	SAP18	MTHFD1	HAND1	LORICRIN
KDM3B	UHRF2	VCP	CYP7A1	GFI1	STING1	SF3A1	NEFL	HOXA3	MAGEA6
RMRP	ZMYM3	KITLG	HOXB1	RING1	ADAMTS9	SNRPD2	NHP2	HSPB2	MRGBP
KDM5B	ZNF516	MAT2A	RPL3	TPBG	EDIL3	SRPK3	NKX2-5	IFRD1	MYCT1
TDG	MALAT1	HES1	BCL3	TPR	EGR3	TGIF2	NME2	KRR1	MYO16
CYP2C19	MIR137	LATS1	GPT	TUBB6	ICMT	THOC1	NPPA	KRT20	NAP1L2
DNMT1	LINC-ROR	APOA5	HNRNPF	CBFA2T3	KANSL1	WNK2	PDE4A	LGR4	NKX2-8
CYP2C9	PYCARD	RORC	LEFTY1	DGKQ	KISS1	ZBTB7B	PDE6C	MAFG	NOL10
KDM5C	OPRD1	UBTF	TRAF1	ELF4	NFIC	ZFP57	PLK3	NKAP	NOL11
JMJD6	PAX4	MACROH2A1	PRMT6	IPO8	NOLC1	ZNF711	PPP2R2A	NOC2L	NOL7
ALKBH4	LCMT1	POLR1B	H2BC21	MRTFA	RARRES1	ARL11	PRSS3	PCDH8	PHLDA3
KDM5A	TRIM28	FCER1G	DR1	ORC2	TES	CGN	PTPRD	PDLIM4	PPAN
SARDH	TARDBP	RAPGEF1	ZBTB33	RPGRIP1L	USF2	ESCO1	RAB5A	PLA2R1	RBM12B
PPIG	CYB5R3	SLC28A1	DCD	TTPA	USP28	KLF3	RAD21	PLCL1	RBMX2
RCOR1	SFRP4	CYP4F3	INTS2	BAG2	CDCP1	LANCL1	RAP1A	PLCZ1	SALL3
KDM1B	RBBP5	MS4A2	SNHG14	BAZ1A	CXCL16	MAP7	RBBP8	PLRG1	SRRM4
RIOX1	MIR28	S100P	LINC01093	CNKSR2	DOK7	MED7	RPL35	POLR3D	SURF6
KDM5D	NRAS	SRCAP	LHCGR	CYP2F1	GADD45G	MGME1	RUVBL2	PSMD11	TDRD5
CYP2E1	GLP1R	BST2	CADM1	DBNL	GNGT2	MORC3	SATB1	PSME4	TENT5C
CYP3A5	CDKN3	PCDH17	MIR34C	EEF1G	HOXD10	PRAME	SATB2	RAI1	TESC
PHF2	MDC1	PPP6R3	PGR	GABRE	HS3ST2	RAB25	SELP	RBM17	TMCC3
ALKBH3	NFKB1	SLC26A6	TFF1	GFI1B	LRRC4	RASAL1	SI	RNPS1	UTP11
H3C1	TIMP3	DEFB4A	PCDH10	GPM6A	LZTS1	REC8	SLC22A2	RPL14	UTP15
H19	TP53BP1	N4BP2	ZMYND10	MEOX2	METTL14	REG3A	SLC25A3	RPL29	VIRMA
PPME1	TNFSF10	ALX3	MIR373	MUS81	HEYL	RPS18	SLC31A1	RPL6	WIZ
PHF8	PRDM2	H2BC4	PRKAA2	PDLIM5	PDC	SUB1	SLC5A5	RPS11	ZBTB8A
DMGDH	MIR210	MACROH2A2	IDS	RHOBTB2	PRDM5	THRAP3	SPTA1	RTKN	ZCCHC14
MBD2	PIK3CA	GATD3	SMC1A	SENP3	SPOCK2	WTAP	STIP1	SART1	ZKSCAN4
CYP2A6	GSK3B	ALKBH7	ACADM	SETMAR	TDRD1	ZNF292	TBX21	SLC47A1	ZMAT2
AICDA	TNFAIP3	MAGEB16	FHL2	SLC39A6	ADPRH	ARHGEF19	TG	SMYD4	ZNF189
TP53	CUL4A	TP53TG1	ETFA	SMCHD1	TRIM68	BNC1	TRIO	SNRNP70	ZNF280D
APOBEC2	SREBF2-AS1	MIR10B	NSD1	SYNE1	UGT1A3	BPIFA1	TRPS1	SPART	ZNF460
ABCB1	EPCAM	MIR199A2	SLC17A5	TAF2	TRIM16	CALML5	TRRAP	SRGN	ZNF618
CYP51A1	CDH13	ZEB2-AS1	ARX	BMP2K	PAQR3	CDK2AP1	TUFM	TAF10	ZNF646
CYP2C8	GSTM1	MIR491	ETFB	DDO	PCDHGA11	DUSP22	UBA2	TAF12	ZPBP2
BDNF-AS	PPP2R1A	LINC01133	FNTB	SENP2	SCGB3A1	IFNK	USP1	TKTL1	CMTM4
DPPA3	DOT1L	IL10RB-DT	NCOR2	FMO2	TYW5	LAMTOR5	ADAMTS4	TNIP1	GMEB1
H3C14	BTG3	ROCR	FNTA	GAS7	AJAP1	NKTR	AGO2	ZNF331	HOMEZ
LINC01672	KIR2DL1	NR4A1AS	FRG1	LYL1	CENPV	PDLIM2	AMT	ZNF462	LDOC1
GADD45A	KLK3	NBN	SHBG	MDN1	MAGEB4	PNN	ANGPTL4	ACOT12	METTL4
PHF21A	TYMP	SOD2	ADH1C	RNF43	CTAG2	SIVA1	ASXL1	AEBP2	NGDN
STPG4	ZMYND8	PIPOX	CNOT4	SHOX2	SBSN	TSPYL2	ATG7	ANKRD11	RPRM
CERNA3	TNFRSF10A	RELA	FMO4	SLITRK3	SSX5	ACTL7B	CDK10	AOPEP	SOHLH2
DNMT3B	CBX3	CHD4	IQSEC2	SSBP3	MAGEB3	BLTP3A	CDK13	CBLC	SYF2
APEX1	PNKP	ICAM1	PDPR	TRIM26	MIR140	CMTM3	CDT1	CD99	UBN2
KDM4E	EHMT1	MAPK10	ZSCAN25	AHNAK	MIR143	LGALS7	CHRNB4	CEBPZ	WDR75
FOXP3	LIG3	ABCC3	LRWD1	EME1	MIR145	MT1M	CHST11	CHD9	ZBTB1
NR1I2	RAD23A	FRAXA	FAM9B	ORC3	MIR214	PSPC1	CLDN18	CIDEA	ZC3H13
CYP1A1	SLC5A7	USP9X	CYP2T1P	ORM2	LINC00261	RILP	CNTFR	CTDSPL	ZNF205
GSTP1	ACKR3	ALKBH8	CYP2T3P	SPIN1	MIR10A	SEPTIN6	COX10	CYGB	ZNF280C
XIST	LRIG1	IGF1	CYP3AP2	ATF7IP	MIR146B	SHROOM1	CTTN	DAP	AHNAK2
CDKN2A	NRN1	FEN1	LOC106050102	CBX8	MIR182	SOX7	CX3CL1	DDX10	ARL6IP4
H3-4	DHX33	SLC22A6	LOC109610631	GTF2A1	MIR196A1	BPIFB1	DDX41	DDX24	ARSH
HDAC1	RCOR2	SLC22A7	LOC110599592	HP1BP3	SNHG8	CREBL2	DGUOK	DDX50	CCDC12
ESR1	MAGEA3	NCOR1	AXIN2	ZBTB25	CARMN	DCAF5	DPAGT1	DDX54	CWC15
RIOX2	TLR2	SDHB	EIF2AK2	ZFPM1	MIR23B	FEZF2	DPF2	DLX4	CYTL1
UTY	MAP2	SUMO2	KCNQ1	CSN2	MIR17	FILIP1L	EIF2B2	DNAJB4	EID3
ARID5B	PDHA2	BCHE	SREBF1	ETV2	MIR199B	HOXC11	EIF3F	E2F5	ETAA1
REST	CYP4F2	NOG	MAX	PCNX1	FMR1-AS1	PRSS50	EMX2	EBI3	FNDC7
MGMT	H19-ICR	HCN2	HLA-DRB1	RCOR3	MIR381	ARMCX2	EXTL3	ECSIT	GPATCH1
CYP3A7	KDM8	HK2	SHMT2	VGLL3	MIR1247	DENND2D	EYA4	ESCO2	HEPACAM2
POR	SETD2	NCOA2	CUX1	ZNF496	RNY1	IFI44L	FSCN1	GKN1	HMGN5
HR	ABCC2	KLF6	PIAS2	JADE2	SNORD43	SSX1	FZD9	GOLGA1	PRRC2B
APOBEC3A	GDNF	HGFAC	RUVBL1	ONECUT2	ST8SIA6-AS1	SSX2	GCNT2	GSDME	RNF180
APOBEC3C	SLC2A4	SLC2A5	SEC24C	ZBED1	ZNF582-DT	TSPYL5	GPD1L	HOXA7	RPS4Y1
MMP9	MEF2D	DDAH2	SMARCC2	PRDM13	PANCR	JMJD7	HGS	HSPA1B	SCAF1
H3C15	PPP1R12A	FABP5	CUL1	SCAI	LOC108021846	RCCD1	HSF2	ILF3	SCT
APOBEC3F	PDCD4	HIF3A	GATAD2B	TRIML2	LOC108167315	SSX3	HTR1B	ING3	SPHKAP
APOBEC1	FMOD	SHC3	NUMA1	RBM15B	LOC108863620	SLC10A3	ITGA1	INPP4B	TCEAL7
DNMT3A	RNF168	THBS3	SKP1	ZMAT3	LOC110599580	ZNF671	KMT5A	IVL	TM4SF19
H3C3	CDO1	NTN4	CTBP2	MT-CYB	RET	CT55	LAMP1	JAZF1	TP53INP2
CDH1	IL32	PENK	EPO	SLX4IP	ABL1	PAGE1	MNAT1	KCNA7	YLPM1
AR	ZNF334	PMAIP1	EXOSC9	RTL1	ACE	IGHG2	MTRR	LDHAL6B	ZAR1
ALB	MYEOV	RCVRN	FLG	TMEM121B	AXL	YY2	NCL	LIMD1	ZBTB9
STAT3	MIR142	ZHX2	MYOCD	FRG2	CDH2	ZNF296	NEUROD1	MRPL15	ZCCHC13
TMX2-CTNND1	MIR138-1	H2AC20	PRDX4	CYP3A7-CYP3A51P	GRIN2A	SPANXB1	NFIA	MSRB1	ZKSCAN8
H3C2	MIR138-2	CCL18	PRPF8	MIR590	HDAC4	ZFP82	NFIX	MT1A	ZNF267
CDKN1A	ST7-OT3	H2AZ2	AASS	FAM13A-AS1	TGFBR2	EZHIP	NHERF1	MT3	ZNF582
H3C4	MIR329-1	YTHDF1	FMO1	DUX4L9	CFTR	ANKRD18B	NIPBL	MTREX	ZNF800
H3C11	H2AX	MAGEA11	HBG2	SNORD55	CXCR2	CCER1	NOP56	MYH1	ZSCAN18
H3C12	ABCG1	MT-ND2	KHDRBS1	LINC00665	DSP	MAGED4	PADI2	NAB1	ZSCAN4
H3C10	HMOX1	G0S2	POGZ	LINC00900	NEK2	TMEM185B	PAK6	NARF	ATOH8
H3C6	NR1H3	H2AC21	RPL4	PWAR1	PAK1	IRX2-DT	PARP4	NOP58	BEX1
H3C8	COL10A1	CCDC26	ADAMTS8	CYP2A7P1	PDGFB	PAGE2	PAX9	PATZ1	C1orf35
H3C7	PAXIP1	H2AC19	CIDEC	CYP2B7P	TF	GAGE2A	PCSK7	PKNOX1	CWF19L2
GLYR1	SLCO1B1	MIR146A	CXXC1	CYP2F2P	AHCY	XAGE1B	PDE4C	PMF1	DIRAS3
MAGEA1	TOP2A	MIR99AHG	DDX17	MT-TC	ENTPD1	DHRS4L1	PHOX2B	POMGNT2	DRAM1
NR1H2	UCHL1	MIR216A	E2F6	MT-TA	GRIA1	NEAT1	PODXL	PRPF19	ISY1
H4C1	FHIT	ZFAS1	IL19	TRX-CAT1-2	ITGA6	TMEM244	POLR2B	PSD	MSANTD2
HIF1A	PDP1	MIR377	CHAF1B	CYP2G2P	LRRK2	XAGE1A	POU2F1	RASSF4	ZBTB44
HDAC9	HSPA1A	RN7SL1	RAD54L2	LOC110467516	MME	MIR149	PRL	RASSF5	ZFP62
MIR7-3HG	ERBB4	MIR3679	RNF111	LOC110599569	PKM	MIR155HG	RPL18	RCL1	ZIK1
CDKN2B	ITGB1	LOC105274310	CHAMP1	LOC110599591	RPS6KB1	MIR196A2	RPL26	REXO4	ZNF362
MYC	MCM2	DPYD	DDX21	CBS	SMARCA2	MIRLET7D	RPS24	RGL1	ZNF827
SET	EIF4EBP1	PTK2B	EXOSC10	BUB1B	YWHAE	CRNDE	S100A9	RPL17	ZSCAN31
WIF1	GNB4	PIK3CG	HOXB9	GATA2	ANGPT2	MIR100	SALL1	RPS8	AGAP4
RASSF1	IQGAP1	ERCC2	LDB1	CD79A	ATF6	MIR223	SDHC	RSL24D1	BEX2
SP1	MLST8	ITGAL	NOP2	KL	CPS1	MIR30B	SFTPD	RSPO3	FMR1NB
FMR1	NCOA6	COMT	LAS1L	TNFRSF11B	EDN1	MIR370	SLC10A1	SAMSN1	GDPD4
MLH1	PIAS4	SYK	PHF5A	XPC	FANCC	MIR378A	SLC16A3	SEZ6L2	GPR150
CCND1	TRDMT1	HMGCR	SLX4	WWOX	FLNA	MIR449A	SLC22A18	SF3A3	IGLL5
PKN1	SIM2	RBBP4	SSBP2	NRF1	GLI2	PICSAR	SLC29A3	SF3B3	LRRC55
PARP1	BDH2	MIR302A	FBXL7	PADI4	MYD88	SNHG5	SLC5A6	SNRPD1	MDH1B
H3C13	NUP37	NR4A1	MRTFB	IL13	PAK4	CSAG2	SOAT1	SRSF4	MYBPHL
SNCG	OCIAD2	UGT1A10	NKRF	EPB41L3	TAF1	DHRS4-AS1	SREBF2	STRN3	PCNX3
H3-3A	CASC2	CREBBP	ZBTB2	RPS27A	TBP	MIR205	STK39	SYTL2	RASL10A
PRKCB	MIR125B1	STAT5A	ZBTB21	HIC1	ALDH5A1	MIR24-2	SUV39H2	TDRD9	RHOXF1
EMSLR	MIR93	CEBPA	TEX10	EBF1	CDC25A	MIR328	ZBTB16	TFEC	SERPINB11
RARB	MIR195	SMYD2	NOL9	NES	EPHA1	MIR503	AFF2	TRA2A	SPINDOC
HLA-G	MIR708	MTA1	ZNF451	NFIL3	EXT1	MIRLET7B	AFF4	TSLP	TFDP3
PTPA	MIR362	JPX	FBXL12	CD177	FLI1	SNHG6	AHCYL1	USH2A	TMEM129
PTEN	YTHDF3-DT	GJA1	PCIF1	RAP1GAP	FOLH1	SNORD118	ARHGEF7	UTP6	ZNF48
GPS2	SOD1	ABCB11	MIR136	CNMD	GRN	GAGE2E	BACH2	XAB2	C11orf65
EZH2	DKK3	LMNB1	SNORA73B	SRY	HTR2A	MIR128-1	BAG3	YEATS4	CFAP100
IGF2	XDH	CBX1	MT-TP	MAGEB1	ITGAM	MIR18A	BMP5	ZNF644	DPPA5
CYB5A	CDK2	SULT1A2	LOC108410393	C1orf56	L1CAM	MIR369	COL9A1	ABO	HNRNPA1L2
PCNA	IL1A	CBL	LOC110467515	TSPY1	LOX	MIR424	CPT1C	ADGRB1	KNOP1
NR1I3	ABCC1	TLR4	GATA4	MIR141	MMP7	MIR9-2	CREB3L1	ANGPTL2	OR5V1
HDAC2	NR1H4	CDKN1B	SLIT2	MIR9-1	MYH9	MIRLET7G	CUL5	ARID4A	OR6K3
CYP19A1	CTCFL	DKK1	RHO	MIR124-3	NGFR	SNHG17	D2HGDH	ARID4B	POTED
MTHFR	NANOG	MUTYH	ID4	GAGE12I	RAB27A	BAGE	DHRS4	ASTN2	RBMXL1
RB1	GAGE1	ACTA2	MIR200C	MIR188	RBPJ	CSAG3	DOK2	BCAS2	ZNF442
BCL2	PGR-AS1	ACTG2	FGFR1	VTRNA2-1	SCN10A	MIR181D	DUSP5	BLZF1	ZNF784
TP73	LOC111589215	ACTBL2	ATR	GAGE8	SLC16A1	MIR451A	E2F3	BUD13	ALKBH6
SFRP2	SRC	LOC110599577	FLT3	MIR663A	SLC2A3	SNORD24	EDA2R	CCAR1	CITED4
SMAD5-AS1	NQO1	CASP7	IKBKB	TRP-AGG2-5	SSTR2	LINC00958	EFTUD2	CDK5RAP3	IGSF22
H4C15	H3-7	MAPK9	JAK1	LOC121587574	TPM3	MIR153-2	EIF4B	CETN1	RPS4Y2
CYP1B1	KIR3DL1	MAPK12	NTRK2	CDK4	UBE2I	MIR410	FABP1	CHAF1A	THAP9
CXCR4	MIR1260B	MAPK13	PTPN11	ITGB3	YWHAB	RNF217-AS1	FABP4	CIZ1	TPRX1
XRCC1	MAPK1	MAPK7	CTSD	CDK6	YWHAZ	TTN-AS1	FIBP	CLEC16A	ARL17A
OPRM1	MAPK14	AVPR2	FGFR4	MMP14	ACVR2A	FAM99A	FOSB	CRNKL1	OR10G2
RAB4B-EGLN2	CYP27A1	BID	HSPB1	AGT	BCL6	GAGE2C	GPR68	DDX43	OR6Q1
SULT1A3	DCLK1	MAPK11	PLCG2	EDNRB	CCN2	IRAIN	HAND2	DDX56	PBOV1
TGFB1	ERCC4	HTT	PTPRC	NR5A1	CDK9	LETR1	HIRA	DKK4	ATXN8OS
BRAF	SLC7A11	MAPK6	ZAP70	PRKN	CSTB	LUCAT1	HMGB3	DKKL1	DELEC1
COQ3	AMD1	SRD5A1	CTSB	ZEB1	CYP24A1	MIR512-1	IFI16	EBNA1BP2	LINC00472
SETD7	TIRAP	ALOX15B	EIF4E	ETS1	DDB1	SNORA63	IL17F	EPC1	MBD3L2
CASP8	RNF8	MAPK4	MAP3K1	GCH1	FGB	ZFP91-CNTF	IRF2	ESRP1	OR2M5
ALKBH2	SLC25A22	SLC22A11	NOS1	NKX2-1	GABRD	ZFPM2-AS1	ITGA9	FBXO28	SSX4
TRA-TGC7-1	RFXAP	DSPP	DHFR	PPARGC1A	GRB2	MIR153-1	IVNS1ABP	GATAD2A	FAM72D
APC	FBXO22	MAPK15	MYB	AQP1	KISS1R	MIR496	KLF1	GCM1	SOX2-OT
EHMT2	KIR2DS4	PSC	SPTAN1	IRF5	LDHB	MIR517A	MED15	GEN1	ANXA2P2
CTCF	ZNF154	MMACHC	TTR	PTPRO	LOXL2	LINC01419	MED23	GIPC2	CDKN2B-AS1
CASP3	MIR22HG	APOBEC3G	VWF	SLC6A2	MAD1L1	MIR133A1HG	MFGE8	GTF3C5	GNAS-AS1
H4C16	CYTOR	ZMPSTE24	ABCB4	WRN	MAT1A	MIR520B	MSRB3	HBE1	SSX2B
POU5F1	LINC00467	SYNCRIP	AFP	CXCL10	P2RX7	MIR548Q	MUC5B	HBP1	TLX1NB
FAS	MIR125B2	NIBAN2	ARSA	KLK6	PCK2	THORLNC	MYBL2	HEATR1	HSP90B2P
PVT1	FAM225A	OTUD4	BIRC2	PRSS8	PDX1	EPIC1	MYO5B	HLF	KIR2DL5A
AKT1	MIR2861	APOBEC3D	EIF4G1	S100A4	PTHLH	MIR523	NODAL	HNRNPUL1	NBPF20
KRAS	LINC01134	FBXL19	ENO2	SNRPN	PTPN22	TM4SF19-AS1	NR2C2	HOXB4	TDRG1
SERPINB5	MIR596	STPG1	FCGR2A	CRABP2	RUNX2	HRES1	ORC4	HOXC10	UCA1
CGAS	LINC01391	TYMS	FGR	PROX1	SLC22A5	MIR630	PAX1	HSPB6	HSP90AA2P
MMP2	IGF1R	TPMT	FYN	SLC22A4	SMAD6	OLA1P2	PDCD1LG2	IL27	MIR30E
H3-3B	FKBP5	F3	GZMB	DSC3	TGIF1	LOC106099064	PDK4	INA	PCAT4
LOC110806263	SULT1E1	GMNN	IRS1	OPCML	TRAF6	LOC106721785	POLR3F	IRX1	DGCR5
BAX	CCND2	RARS1	PIK3CB	SOX17	UNG	LOC110006319	PPIL1	KLF12	GFOD3P
PRKDC	SIRT1	EPHX2	PLA2G6	DNMT3L	YWHAQ	LOC111674463	PREP	KLHL13	HULC
CYCS	DLC1	PIAS1	PNLIP	FANCF	ADAM12	LOC106736614	PRPF4	KREMEN2	MIR122
MIR152	TCF21	PRDM1	PPT1	MCAM	ARF1	LOC107882129	PSMD12	KRT23	MIR130A
ABCG2	VHL	MTA2	PRKAB1	BHLHE40	ATF1	LOC109504728	PSMD7	L3MBTL2	MIR135B
VEGFA	TNFRSF1A	HMG20A	RPA1	DMBT1	CD34	LOC110596866	PTX3	LHX2	MIR148B
CD70	YBX1	MTOR	ATP5F1A	OLFM4	CLTC	TH2-LCR	RANBP1	LHX6	MIR193B
E2F1	PLAU	FMO3	BIRC3	TAC1	DDX5	LOC106804547	RASGRP3	LMO3	MIR219A1
TERT	SALL4	CEBPB	CASP2	NID2	DSC2	LOC109363676	RBMX	LUC7L2	MIR27B
FEZF1-AS1	RUBCNL	JAK2	DIABLO	NDRG2	DSG2	LOC110673971	RCAN1	LY6K	MIR30C1
CYP17A1	HOTAIRM1	MPO	HCN1	PXMP4	EGLN3	LOC111240478	RETN	LYPD1	MIR320A
IL2RA	MIR98	BRCA2	KRT8	MT1G	EPHA5	LOC111255642	RNF216	MAFK	MIR99A
IFNB1	TRV-AAC1-4	CLU	LIG1	KLLN	GCLC	LOC112679202	RPL27	MAGEL2	HNF1A-AS1
ACTB	ABCC4	PML	NEU1	HOTTIP	GJB2	KDR	RPS14	MAGOH	LINC01559
SCARNA5	IFNA1	PRDX5	PPP1CA	PAPPA-AS1	KCNA4	ACVR1	RPS6KA6	MPHOSPH6	LINC01587
PTGS2	EP300	HDAC3	PPP2R5D	MIR423	KLF5	BCR	RSPO2	MRPL24	MCM3AP-AS1
KCNK15-AS1	HRAS	DRD2	PTGS1	RNU6-1	MEF2A	LCK	SEC23B	NAP1L1	MEG8
MUC2	RELN	ABCA1	RPSA	MIR520D	MYH10	LDLR	SEMA3F	NEUROG2	MIR107
IL1B	FOXA1	HCFC1	SYP	MROCKI	MYH14	PSEN1	SIX3	NIP7	MIR15B
MEG3	XAF1	ABL2	TPT1	RNY5	TBX5	TEK	SMARCA5	ORMDL3	MIR16-1
IFNG	ING4	PRSS1	UMPS	SLX1A-SULT1A3	ARID1A	ACVRL1	SNRNP200	PCDH18	MIR186
CDX2	MIR155	CRHR2	CBLB	TRE-TTC3-1	ATG5	AGTR1	SNRPB	PELO	MIR19A
HPRT1	LOC108254682	CTSV	CNTN2	LOC108942766	DCT	ALK	SRSF1	PHLDA2	MIR221
MECP2	NAT2	IGFBP5	DPYS	SMAD2	DHCR24	ATP2A2	TAF4	PI3	MIR25
MBD4	NOS2	SETD1A	GFER	APP	FAM20C	CDC42	TFEB	RAB37	MIR301A
ZMYM2	TNFRSF10B	SMYD3	PXN	CASR	FHL1	EGF	THY1	RALGAPB	MIR302D
PROSER1	GATA3	NCAPD3	TXN	PTCH1	FKBP4	ELANE	TIA1	RALY	MIR429
CTNNB1	CASP9	IL17RC	CCNK	SDHA	FOSL1	GRIN1	TOPORS	RASD1	MT-RNR2
IDH1	TUBA1B	KLRK1	CRAT	TPM1	HSD11B2	JAG1	XRN2	RASGRF2	POLR1HASP
SOD2-OT1	ESRRA	MAP1LC3A	CSF2	YY1	HSPA1L	NGF	ZMIZ1	RBM15	SNHG1
DAPK1	PPP2CB	NCAPG2	DCLRE1C	ATF2	KAT6B	SERPINE1	AATF	RBM22	BCYRN1
ESR2	MIR193A	H2BC3	DRD1	INS	KAT8	TH	ANK2	RBM6	HAR1A
PPP2CA	AHR	H2AC12	DTYMK	NFATC1	LAMP2	TLR3	BACH1	RETREG1	LEF1-AS1
MBD3	HSPA5	MAGEA12	GAL	TSHR	MB	ANPEP	BVES	RNF113A	MIR101-1
TRC-GCA24-1	TOP2B	SLC22A18AS	GLO1	AQP5	NR5A2	ASS1	CAPG	RNF130	MIR106A
CYP3A43	MAPT	BANCR	NME1	ASNS	PGF	BLK	CDC14A	RPL32	MIR124-2
UGT1A1	CYP26B1	HRH1	PLA2G1B	CD79B	PITX1	BMP4	CDK11B	RPL36	MIR130B
LINC02605	WNT1	PBRM1	REV3L	CYP11B2	PLAUR	CAMK2B	CDK17	RSL1D1	MIR134
XRCC5	THBS1	CHD3	S100B	HMGA1	PLCE1	CD4	CDK20	SAFB2	MIR154
EREG	DFFA	HSPA4	SHMT1	HPGD	PLK2	GRM1	CEP41	SAP30BP	MIR30C2
EGFR	GPX3	JARID2	SLIT1	TPM2	PRDM16	IRAK4	CLCA2	SCAF11	MIR31HG
OGT	PGK2	SUZ12	STAR	ANO1	PTGIS	ITGB4	CNTF	SCG5	MIR33B
RUNX1	RNF4	ASCC3	TNFSF13B	GDF5	RBP4	LRP2	CSE1L	SCIN	MIR340
PTPN6	KIR2DL3	SFMBT1	ABCC5	LAMA3	SF3B1	PSMB8	CYP2S1	SF3A2	MIR675
MSMO1	TUG1	JMJD8	ACTR2	ADAMTS1	ST6GAL1	SERPINA1	DHX15	SHPRH	PWRN1
SFRP1	LINC01554	CSF1R	ATXN2	ATF3	TAP2	SERPINC1	EDAR	SLC15A4	SATB2-AS1
XRCC6	MIR34B	CSNK2A1	CBR1	CCR7	TIAM1	SLC1A2	EIF6	SLC44A3	CBR3-AS1
UHRF1	OLFM1	TLR9	CHGA	LRAT	TJP1	STXBP1	FOXE1	SLC7A3	DGUOK-AS1
H3-5	GSTA1	TNFRSF10D	HMMR	MAD2L1	ADNP	BLM	FOXO4	SNRPF	GDNF-AS1
H3Y2	EPHX1	SLC22A8	IFNA2	FOXM1	AZGP1	CACNA1C	GGT7	SOX21	HAGLR
H3Y1	HNF4A	TNFRSF10C	PAPOLA	HNF1B	BCAR1	CASP10	GHRL	SRRM1	MIR19B1
KDM4F	PTK2	SETDB1	POLK	HNRNPU	CD82	CSNK1A1	GJC1	SRRM2	MIR29B2
RAD23B	LTF	ESRRB	PPAT	IGFBP2	CD9	DICER1	GTF2IRD1	SUGP2	MIR376C
BIRC5	F2	REEP3	SELPLG	IL12RB2	COX5A	EPOR	HNF4G	SYNPO2	MIR486-1
GAS5	SQSTM1	CYP3A51P	WNT5B	ROBO4	CSTA	FKBP1A	HNRNPR	TAF5	MIR487B
RUNX3	STK4	LOC110599585	XRCC4	SOST	CUL2	FOLR1	IRAK2	TAF7	MIR492
RARA	BCOR	PRMT1	CHN2	ADAMTS18	CUL4B	FST	KHSRP	TCEA3	MIR519D
CD40LG	PDGFD	HSPA9	DFFB	INHA	CXCL8	GABRB2	KIRREL2	TCF20	MIR526B
CD274	MGST1	IL10	EXO1	METTL3	DOK1	GLUL	LMO2	TCHH	PANTR1
POLB	TMC6	SIN3A	FAF1	TACC3	EIF4A3	GNAQ	LMX1A	TLE5	TUNAR
CTBP1	CDKAL1	EGR1	KLC1	APC2	ENDOG	HCK	MBTPS2	TMED2	HCCAT5
ZNF217	L3MBTL1	CBX4	POLI	FRZB	ESRRG	HDAC5	MEIS1	TMSB10	HOXC-AS3
IDH2	NUF2	HOXA9	PTAFR	LRRC32	FANCG	ITGA4	MORF4L1	TNS3	LINC00511
NR3C1	SAV1	MCL1	TSHB	PMS1	HRH2	ITGA5	MPC1	TRO	LINC01234
SOCS1	DNTTIP1	MYCN	XRCC3	HBG1	HSPA6	LEF1	MSRA	TTF1	LINCMD1
NFE2L2	ASCL2	SLC29A1	ABCC11	HOXA10	IRF4	MALT1	MTF1	ULBP1	MIR129-1
WDR5	GFRA4	CFLAR	CBR3	ID1	KANK1	MITF	NAB2	USP36	MIR190B
CAV1	TNRC6C	POLR1C	DNTT	MEST	LIF	MST1R	NFAT5	USP44	MIR2278
APAF1	PRM1	TSPO	FPGS	MICB	MAFB	NF1	OGDHL	WDHD1	MIR299
SOX2	NFE4	UGT1A9	GALNT14	MUC6	MDK	NLRP3	PIAS3	YEATS2	MIR3667HG
TAL1	LINC00184	VAV1	ICA1	THEM4	MYL9	ODC1	PIWIL1	YTHDC1	MIR374A
TIMP1	MAGI2-AS3	DCK	OSGEP	TMEFF2	NID1	PMS2	PKMYT1	YTHDC2	MIR519C
APOBEC3B	MIR495	ALCAM	PIGB	UGT2B4	NLRC4	PRKD1	PPIC	ZKSCAN1	MIR656
ERBB2	PPARG	RECK	PSMC4	MUC5AC	NNMT	PRNP	PPIE	ZNF24	MIR661
ERCC1	WNT5A	SUMO1	RGS4	PACRG	NSD2	RPL11	PRPF6	ZRANB2	OLMALINC
AHRR	CD36	TAT	RGS5	SEMA3B	PLEC	SCNN1A	PTMA	ABI3	SNORA66
KEAP1	FBP1	MIR215	S100A2	ELOB	RAN	SCNN1B	RBM8A	AQR	CASC8
CASC15	MAOA	NOTCH1	SERPINA7	EMP3	RSPO1	SGK1	RGS2	ARL4C	FIRRE
MIR545	YAP1	ARNT	UPP1	GLIPR1	SLC16A7	TAP1	RPL10A	BANK1	HTT-AS
PRKCA	IL7R	SQLE	BBC3	GPN1	SLCO2A1	TRPV4	RPL31	CEBPG	IPW
MAGEB2	LEP	HNRNPH1	GRP	MXD1	SMAD7	WNT7A	RPL7	CHERP	LIN28B-AS1
ALOX15	PRF1	AURKA	KLK11	PPP3R2	SNAI2	BARD1	RPL7A	CKMT1B	LINC00458
ASH2L	MSR1	FOXO1	MVP	ADAM33	SOCS2	CD8A	RPLP0	COPG2	LINC00857
ACTA1	SHC1	PIK3R1	PERP	ITIH5	SOD3	COL1A2	RPS9	CSMD3	LINC01194
CYP2J2	OLR1	IL6R	PF4	MAGEA4	TACR1	CSF2RB	SEC13	DDX27	LINC01503
FH	IFITM3	NPM1	SMN1	PEG3	TFAM	ERCC3	SH3GL2	EHD3	MIR133A1
H1-4	PDPN	PLK1	SULT4A1	CAVIN3	TICAM1	FBN1	SIGLEC8	EIPR1	MIR147A
MET	DACT1	BDNF	UGT2B17	CEP131	TNFRSF4	FECH	SLC9A2	ELF5	MIR15A
MAPK8	DUX4	GNAS	ATP5F1C	CXCL14	BRD7	FURIN	SMG1	EP400	MIR224
KCNQ1OT1	KIR2DL2	HSPD1	BIRC7	CCL14	CDH4	GABRA1	SOX11	ERH	MIR301B
STAT6	MIR129-2	NRG1	DYNC2H1	DCP2	DSG1	HSP90B1	SP100	ESS2	MIR382
KMT2D	DUX4L1	RAC1	NUP50	ERVW-1	FBP2	KAT2B	SPAM1	FTSJ3	MIR452
POLR2L	SNORD44	CASP6	RNF7	L1TD1	FOSL2	MAG	SRSF6	GOLGA4	MIR497HG
HMG20B	HGF	CCNB1	SMN2	PCGF6	HNRNPD	MAP4K4	SRSF9	GPR158	MIR504
H4C14	KMT2A	CDK1	MUC16	PHF20L1	HOXB13	MECOM	SSBP1	GTF2H2	MIR653
SNAI1	TOP1	FOXO3	NT5C1A	DDX53	IKZF3	NPHS1	TAF6	GZF1	MIR942
PDCD1	FOXA2	PON1	ABCC10	SAMD14	LDHC	PAH	TBR1	HES5	PDCD4-AS1
ACTC1	MARVELD1	ANXA5	DNAH8	TEX15	LRPPRC	PDE3A	TERF2IP	HINT2	PLUT
CAT	CIITA	IL1R1	IER3	FTHL17	MATR3	PDHA1	TNFSF4	IRX4	RNU105B
A1CF	USP7	SLC19A1	MPHOSPH8	RBM33	MED1	PGD	TNS1	ITGBL1	SCARNA22
HNRNPAB	GAD1	TGFA	PGP	NNAT	PABPC1	POLG	TRA2B	LXN	SNORD13
MIR29B1	INHBA	CDC6	ATAD5	TMEM185A	PCSK6	PPM1D	TRIM63	METTL13	ALDH1L1-AS2
MIR9-3	SOX9	HBB	MEGF11	RASSF10	PLAGL1	PTGER2	TSPYL1	MGA	DDX11-AS1
MIR29A	APOC3	NUP98	UPP2	DLEU1	POLR2C	RPL5	UNC5C	MRPL49	GAS5-AS1
TXNIP	KMT2C	ACP1	CARD16	NXF2B	PTGDR2	SCNN1G	VAMP7	MUC17	HEIH
PRDX1	SP7	BAD	ENOSF1	WT1-AS	PTPRG	SIRT2	VARS2	NOC3L	LINC00673
L3MBTL3	APOA4	CD80	SULT1C3	MIR17HG	RASGRF1	SIRT3	ZBTB20	PGAM5	LINC00885
H4C3	NEIL1	THPO	SULT1C4	NBR2	S100A6	SLC18A2	ZMYND11	PHLDB2	LINC01191
H4C11	SNHG12	DLL3	SULT6B1	TNXA	SDC1	SLC9A3	ZNF148	POLR1G	LINC01270
H4C9	IGK	UGT1A6	TP53AIP1	MIR133B	SLC2A10	TEAD1	ALDH1L1	POLR3E	MANCR
H4C12	GJA9-MYCBP	UGT1A7	CGB3	MIR22	SLC46A1	TFAP2A	ALX4	RASSF3	MIR1250
H4C2	ALDH3A1	DUSP19	NYNRIN	HOXA11-AS	SNW1	TNFRSF11A	ANOS1	RPF2	MIR1343
H4C5	NCOA1	UGT1A8	RGL4	MIR127	SSTR1	TRAF3	ARFGEF1	RRP12	MIR371A
H4C8	SLC22A16	TERC	GIN1	MIR23A	TAF15	TTK	ATP13A1	RRP9	MIR372
H4C4	CXADR	MIR27A	PYM1	MIR148A	TCOF1	UBE2N	B3GALT5	RSF1	MIR498
H4C6	LOC110366354	BTK	TMEM167A	MIR200A	THBS4	VCAN	CA10	RSPO4	MIR583
H4C13	CSRP1	INSR	CGB7	MIR375	TRAF4	WAS	CCL17	RTKN2	MT-RNR1
LOC654780	SEZ6L	NFKBIA	CGB5	ADAMTS9-AS2	WIPF1	WNT3	CCNG1	SLC39A9	NOTCH2NLC
RXRA	AZI2	ABCC6	RFPL4B	PCAT1	ACIN1	ADCY3	CDKN2D	SNRNP40	SSTR5-AS1
MIAT	C15orf48	CDC25C	SULT1A4	GAGE7	AIM2	ADORA2A	COQ4	SNRPA1	TSPOAP1-AS1
IPO5	PAUPAR	RARG	TYMSOS	MIR379	ATG4B	APRT	CREB3L2	SNRPD3	ERVE-1
BMP6	HSP90AA1	HSD17B10	BTF3P11	GAGE2D	BMAL1	ARHGAP26	CRIPTO	SRBD1	FAS-AS1
SLC5A8	UGT1A	CGA	IV	GAGE5	CAMTA1	ARHGEF2	CUX2	SYNM	GAS1RR
MIB2	CASP1	TXNRD2	MMS	GATA6-AS1	CCNT1	AURKC	DLX3	TANC2	LINC00844
YTHDF2	CCNA2	CD47	STK11	CCAT1	CRABP1	CACNB2	DPYSL3	TMEM8B	MIR1197
ACTG1	WT1	ALPP	MTR	GAGE6	CST6	CD14	DUSP4	TULP2	MIR325
POTEKP	CYP20A1	SELE	CDKN1C	MIR376B	DKK2	CDH11	DYNC1I1	VGLL4	MIR3619
PRTN3	ALOX5	IL11	CXCL12	SCARNA14	DSG3	CFL1	ECD	VPS72	MIR4284
CREB1	ERG	CCL3	CCNA1	GAGE4	ELF1	CLDN1	EDN2	WDR18	MIR4715
APOBEC3H	KIT	CSF3	CDX1	PWAR4	ELOC	COL5A1	ENTPD4	WDR3	MIR649
PRMT5	APOA1	NR0B1	BRINP1	HBB-LCR	GLS2	CSPG4	EVL	YTHDF3	MT-TK
GUSB	LDHA	TBL1XR1	DLEU2	XIC	GPX2	DDB2	FAT1	ZBTB38	PINK1-AS
JUN	PRKG1	HLA-A	MIR126	LOC106694315	HNRNPC	DKC1	GALR2	ZFP1	SCAANT1
COQ7	EIF2AK3	PPARA	IRF7	LOC107133510	KLF10	EIF4A1	GSTM5	ZFP42	THAP9-AS1
HNRNPA2B1	LPL	UBE2D1	PAX5	LOC109461476	NTSR1	ETV6	HDGF	ZMIZ2	ZNF300P1
CYP4F11	RHOA	ASCC1	IRF8	LOC106677019	PAWR	FANCD2	HEPACAM	ZNF12	CMKLR2-AS
IL6	ACE2	ASCC2	HPSE	TGFBR1	PER1	FZD1	HIPK1	ZNF207	DBET
CDH3	ACHE	ZMYM4	HHIP	ADA	PKP1	GABRA3	IGF2BP1	ZNF3	MIR1258
FOS	COL4A3	LOC107303340	DLEC1	FLT1	RANGAP1	GAMT	IK	ZNF318	MIR1293
VDR	MYOD1	KAT5	HOTAIR	GAPDH	RBL1	GANAB	IL15RA	ZNF687	MIR3178
MIR34A	IL17A	BRD4	CHKB-CPT1B	JAK3	RHD	GHSR	KLF2	AHCTF1	MIR512-2
SPINT2	KAT7	PLCD1	LOC108961161	SHH	RHOC	GJB1	KLK13	ARGLU1	NKILA
CBX5	TAGLN	PELP1	KLF4	SMARCA4	RUNX1T1	HTR1A	KMT5B	BCL7A	OTUD6B-AS1
CSF1	AKAP12	PRR34	SFN	APOE	SETBP1	IDO1	KYAT1	BRMS1L	RALGAPA1P1
SULT1A1	PTGES	LINC01590	FUT7	COL1A1	SF3B2	IHH	L2HGDH	C1GALT1C1	RASSF1-AS1
CYP4A11	SVIL	VTRNA1-1	JUNB	DPP4	SLC25A6	NFATC2	LAG3	CASP8AP2	SLIT2-IT1
G3BP1	GADD45B	PCBP2-OT1	HLTF	FANCA	SNIP1	NR3C2	LRG1	CCDC86	CERNA2
LOC111365141	MIR191	SOCS3	GATA5	LMNA	SPRY1	OXTR	MLF1	CWC22	MIR3144
SLC6A3	MIR124-1	SUV39H1	KLK10	MMP1	ST8SIA1	PITX2	MNDA	CXXC4	MIR4485
PROM1	MIR497	BAP1	SFRP5	TNFSF11	STC2	PTGER4	MSRB2	CYTIP	MIR4524A
SPI1	MIR30D	ADH1B	MAL	ENG	TOPBP1	RANBP2	MTSS1	DAZAP2	MIR4649
SULT2A1	HIF1A-AS1	DTNBP1	CMTM5	GLI1	ADAMTS7	RFC1	MYBBP1A	DCAF13	MIR4706
MMP13	MFF-DT	ATF5	MIR196B	IKZF1	ASH1L	RPS6KA5	MYO1A	DEPDC1	LINC01148
HMCES	LOC106728418	METTL16	TRD-GTC9-1	MUC1	ATP5F1D	SEMA3A	NACC1	DHX57	MIR1253
TFPI2	TOX	KIR2DL4	F10	PRKCZ	BCLAF1	SERPINH1	NEUROG3	DMTF1	MIR3151
IL4	IGFBP3	HSPA8	JUP	PSEN2	BGLAP	SIGMAR1	NKX2-2	DOC2B	MIR3196
HLA-B	MAPK3	CCR5	GATA6	TBK1	BTG1	SKI	NPTXR	EGR4	MIR3978
HMGB1	RBBP7	EEF1A1	POMC	TUBB3	C9orf72	SLC19A3	NSD3	ENY2	MIR4443
OSM	CYP2A13	HNRNPK	IL2	TYR	CDC5L	SLC6A8	OTX1	ESF1	MIR4692
LOC110599575	XIAP	RNF2	CISH	ANXA2	CEBPD	STAT4	PCGF2	ETV3	MIR4639
PLD6	MKI67	USF1	CALCA	CARM1	CLDN3	TCF7L2	PEG10	FNBP4	ENSG00000280987
RSBN1	AKR1A1	BPTF	FBN2	NAMPT	CLDN7	TGFBI	PHC1	FNDC5	ENSG00000285253
RSBN1L	CD44	TCL1A	CHD5	SMC3	CLTA	TNFRSF13B	PLA2G5	GPANK1	MIR3915
GATA1	SNORD15A	HOXA1	CLDN6	TGM2	CREM	TP63	POLD3	GSDMA	ANCR
GSE1	ALDH2	MTA3	CYP2W1	ZEB2	CRY2	WNT10B	PPP2R5E	HMBOX1	LOC107982234
CYP2D7	MMP3	NR2E1	IKZF2	ADIPOQ	DUSP2	ADAR	PRG2	HNRNPUL2	LOC111674472
H2BC12L	PGK1	BNIP3	RBP1	AXIN1	FOXD3	CNR2	PRPF4B	HUS1B	HEY
UGT2B7	MSH6	KMT2B	CHFR	CA1	GTF2I	CTSH	RAB4A	LRRC3B	LOC108281177
ING1	LAMC2	BRMS1	RFX1	CR2	HNRNPL	CUBN	RAD9A	MBTD1	LOC109611593
TIMP2	SLC6A4	DANCR	HOPX	CYP27B1	HOXA5	DYNC1H1	RAG2	MEAF6	LOC110806306
OGG1	LAMB3	CASC9	ECRG4	EDN3	IFITM1	FDFT1	RBM28	MEPCE	LOC110973015
VIM	AOC3	CHEK2	NXF2	FADD	IL18BP	GNMT	RHCG	MFAP1	LOC117307477
SUPT16H	AREG	MAP2K1	MIRLET7C	GNA11	KLRB1	PPP1CC	RPL23A	MRPL43	LOC106707174
EPAS1	DNASE1	CHEK1	MIR125A	GPC3	MUC4	PSPH	RPL34	NOP14	LOC108491836
MIR21	G6PC1	RAD51	MIR200B	HNF1A	MX1	RBL2	RPS2	NPAT	LOC109396974
MIR494	CTHRC1	CHUK	MIR342	NR4A2	MYL6	S1PR5	RPS3A	OSR1	LOC111089944
ALDH1A1	KMT2E	NOS3	LOC111255645	PRDX2	MYOG	SAT1	SLPI	PCDH20	LOC111240475
MBD1	RBP2	PIK3R2	AURKB	THBD	NR6A1	SLC25A1	SON	PCGF1	LOC117134604
MTAP	TLX1	CCL2	CAD	CRYAA	OLIG2	SOX10	SOX18	PCP4	LOC117134605
LYZ	CCL26	LYN	GSR	HTR3A	POLR2D	STUB1	SPN	PHRF1	LOC117134606
MAOB	FEZF1	THRB	PFKM	ITGA2	PRSS21	TFAP2B	SRPX2	POU3F1	LOC117134607
SSRP1	NEIL2	POLH	RAD50	ITPR3	SS18	TFPI	SRSF5	PRPF38A	LOC117134608
LOC110740340	ZNF281	ATF4	CACNA1A	PPP2R2B	SST	TRIM24	SRSF7	PUM3	LOC117134611
MAEL	NUDT6	CSNK2A2	CACNA1H	TWIST1	TFF2	UBE2L3	STRN	RBM4B	LOC117135104
TNF	ERG28	DDIT3	CCNE1	E2F4	TFF3	ACAT2	SUMO3	RC3H1	LOC117135105
MDM2	ERV3-1	IGF2R	NR2F2	FBLN1	UBA7	ADM	TCERG1	RLF	LOC117135106
SUPT6H	PRIMA1	IRF1	SLC25A4	HSPB8	UQCRH	BGN	TIGIT	RPAP3	LOC117600004
CYP11A1	CBLL2	ATP5F1B	TBXAS1	NAT1	USP22	BSG	TMPRSS4	SERBP1	LOC119266102
GFRA1	CCDC140	BAK1	CAMK2G	PDE5A	WWTR1	C1QBP	TMSB4X	SERPINB12	TNDM
AOX1	MIR29C	BCL2L11	GNRHR	POLR2A	FOXP4	CDKN2C	TRIM22	SF3B5
CYP2C18	LOC110408762	LGALS3	MRE11	ROBO1	GTF2H5	CHRNA7	TRPM2	SF3B6
GP6	LOC108251801	MADD	TCF4	SMAD1	HNRNPM	CRBN	TSC22D3	SH3BGRL
EGR2	ATM	PVR	ADH5	TRIM33	HOXD9	DLK1	UIMC1	SLC6A16
DACT2	STAT1	BLMH	CHD1	UBE2D3	MYL12A	DPP6	UNC5B	TREX2
IL3	FASLG	LGALS1	TCF12	CCR6	NTSR2	DRD4	WDR77	TRMT10A
GDF15	TKT	LGR5	TCF3	DAB2	OAS2	DVL2	ZC3H14	UTP14A
GSTT1	ALDH9A1	RBX1	TMPO	HMGA2	RASSF2	DYRK2	ANKH	UTP4
PHF19	CYP26A1	RPA2	TUBB1	MEFV	SPARCL1	EFEMP1	ARID3A	VSTM1
