# Supplementary material for: Identification and experimental validation of demethylation-related genes in diabetic nephropathy
Source: Front Genet. 2025 Nov 26;16:1675592. doi: 10.3389/fgene.2025.1675592 (PMC12688277; doi:10.3389/fgene.2025.1675592)
Supplement: Supplementary file 8 [file Table10.xlsx]

## Sheet: 09_Fig6D_1
	Activated dendritic cells	Activated NK cells	Eosinophils	Gamma delta T cells	Naive CD4 T cells
CXCL2	0.613196307568809	0.476429314491414	0.395508936270151	-0.295789	-0.277935
MLF1	0.526029959768546	0.50150454156991	-0.0626169	-0.209559	-0.219762
