# Supplementary material for: Identification and experimental validation of demethylation-related genes in diabetic nephropathy
Source: Front Genet. 2025 Nov 26;16:1675592. doi: 10.3389/fgene.2025.1675592 (PMC12688277; doi:10.3389/fgene.2025.1675592)
Supplement: Supplementary file 9 [file Table5.xlsx]

## Sheet: 02_Fig1F
	ID	Description	GeneRatio	BgRatio	pvalue	p.adjust	qvalue	geneID	Count
GO:0005125	GO:0005125	cytokine activity	10/57	235/18369	2.47426987240769e-09	2.82449810411717e-07	1.90467799784217e-07	CXCL2/IL19/WNT5B/NAMPT/IL1B/IL10/IL6/AREG/IL1A/CCL2	10
GO:0048018	GO:0048018	receptor ligand activity	13/57	497/18369	2.94218552512205e-09	2.82449810411717e-07	1.90467799784217e-07	CXCL2/IL19/WNT5B/NAMPT/IL1B/IL10/IL6/AREG/EDN2/IL1A/EGF/EREG/CCL2	13
GO:0005126	GO:0005126	cytokine receptor binding	9/57	270/18369	1.36150943137188e-07	8.71366036078003e-06	5.87598807223653e-06	CXCL2/SMAD7/IL1B/IL10/IL6/ITGB3/LRG1/IL1A/CCL2	9
GO:0070851	GO:0070851	growth factor receptor binding	7/57	137/18369	2.1319036251519e-07	1.02331374007291e-05	6.90063541825485e-06	IL1B/IL10/IL6/ITGB3/IL1A/EGF/EREG	7
GO:0030297	GO:0030297	transmembrane receptor protein tyrosine kinase activator activity	3/57	16/18369	1.54160132792548e-05	0.000591974909923386	0.000399193607020704	AREG/EGF/EREG	3
GO:0019955	GO:0019955	cytokine binding	5/57	130/18369	5.12353860926821e-05	0.00163953235496583	0.00110560569989472	NOG/LRRC32/THBS1/ITGB3/IL12RB2	5
GO:0030295	GO:0030295	protein kinase activator activity	5/57	135/18369	6.13300905963818e-05	0.00168219677064362	0.0011343761117827	CDKN1A/AREG/LTF/EGF/EREG	5
GO:0019209	GO:0019209	kinase activator activity	5/57	141/18369	7.53985914443901e-05	0.00180956619466536	0.00122026667732368	CDKN1A/AREG/LTF/EGF/EREG	5
GO:0001968	GO:0001968	fibronectin binding	3/57	31/18369	0.000119718900110381	0.00255400320235479	0.00172227189632477	THBS1/ITGB3/EPHA1	3
GO:0030296	GO:0030296	protein tyrosine kinase activator activity	3/57	34/18369	0.000158327790775225	0.00303989358288431	0.00204992823845817	AREG/EGF/EREG	3
GO:0019887	GO:0019887	protein kinase regulator activity	5/57	184/18369	0.000262267511457592	0.00457776019998707	0.00308697645064917	CDKN1A/AREG/LTF/EGF/EREG	5
GO:0019207	GO:0019207	kinase regulator activity	5/57	211/18369	0.000491549651332758	0.00754799923824234	0.00508993369684105	CDKN1A/AREG/LTF/EGF/EREG	5
GO:0034713	GO:0034713	type I transforming growth factor beta receptor binding	2/57	11/18369	0.000511062448422659	0.00754799923824234	0.00508993369684105	SMAD7/LRG1	2
GO:0001228	GO:0001228	DNA-binding transcription activator activity, RNA polymerase II-specific	7/57	468/18369	0.000586016365173055	0.00788870330990515	0.00531968479779788	FOSL1/MAFB/ATF3/EGR4/NR4A3/EGR3/EGR2	7
GO:0001216	GO:0001216	DNA-binding transcription activator activity	7/57	472/18369	0.00061630494608634	0.00788870330990515	0.00531968479779788	FOSL1/MAFB/ATF3/EGR4/NR4A3/EGR3/EGR2	7
GO:0005041	GO:0005041	low-density lipoprotein particle receptor activity	2/57	15/18369	0.000967914035169863	0.0116149684220384	0.00783246225828245	LDLR/OLR1	2
GO:0005518	GO:0005518	collagen binding	3/57	66/18369	0.00112855660259326	0.0126183691028044	0.00850909758577271	SMAD7/MMP9/THBS1	3
GO:0005149	GO:0005149	interleukin-1 receptor binding	2/57	17/18369	0.00124869277579835	0.0126183691028044	0.00850909758577271	IL1B/IL1A	2
GO:0030169	GO:0030169	low-density lipoprotein particle binding	2/57	17/18369	0.00124869277579835	0.0126183691028044	0.00850909758577271	LDLR/THBS1	2
GO:0030228	GO:0030228	lipoprotein particle receptor activity	2/57	18/18369	0.00140198380881403	0.0134590445646147	0.00907600044653293	LDLR/OLR1	2
GO:0001618	GO:0001618	virus receptor activity	3/57	77/18369	0.00176109347582607	0.0159493571684466	0.0107553230905643	LDLR/HSPA1A/ITGB3	3
GO:0140272	GO:0140272	exogenous protein binding	3/57	78/18369	0.00182753050888451	0.0159493571684466	0.0107553230905643	LDLR/HSPA1A/ITGB3	3
GO:0001664	GO:0001664	G protein-coupled receptor binding	5/57	289/18369	0.00199876572360182	0.0166853486491978	0.0112516331351499	CXCL2/WNT5B/HSPA1A/EDN2/CCL2	5
GO:0005160	GO:0005160	transforming growth factor beta receptor binding	2/57	23/18369	0.00229535164542284	0.0169502890738917	0.0114302936189073	SMAD7/LRG1	2
GO:0017134	GO:0017134	fibroblast growth factor binding	2/57	23/18369	0.00229535164542284	0.0169502890738917	0.0114302936189073	THBS1/ITGB3	2
GO:0050431	GO:0050431	transforming growth factor beta binding	2/57	23/18369	0.00229535164542284	0.0169502890738917	0.0114302936189073	LRRC32/THBS1	2
GO:0140416	GO:0140416	transcription regulator inhibitor activity	2/57	25/18369	0.00271095374207828	0.0192778932770011	0.0129998951374514	SMAD7/HSPA1A	2
GO:0071813	GO:0071813	lipoprotein particle binding	2/57	30/18369	0.00389200781812567	0.0257677758993148	0.0173762962478932	LDLR/THBS1	2
GO:0071814	GO:0071814	protein-lipid complex binding	2/57	30/18369	0.00389200781812567	0.0257677758993148	0.0173762962478932	LDLR/THBS1	2
GO:0005154	GO:0005154	epidermal growth factor receptor binding	2/57	31/18369	0.00415216567454052	0.0265738603170593	0.0179198729111749	EGF/EREG	2
GO:0043531	GO:0043531	ADP binding	2/57	36/18369	0.00556995160820562	0.034497764799209	0.0232632953415719	MSH2/APAF1	2
GO:0019838	GO:0019838	growth factor binding	3/57	132/18369	0.00799936552734099	0.047996193164046	0.0323658539428599	LRRC32/THBS1/ITGB3	3
