# Supplementary material for: Identification and experimental validation of demethylation-related genes in diabetic nephropathy
Source: Front Genet. 2025 Nov 26;16:1675592. doi: 10.3389/fgene.2025.1675592 (PMC12688277; doi:10.3389/fgene.2025.1675592)
Supplement: Supplementary file 10 [file Table7.xlsx]

## Sheet: 08_Fig5_1
	ID	Description	setSize	enrichmentScore	NES	pvalue	p.adjust	qvalue	rank	leading_edge	core_enrichment
KEGG_CYTOKINE_CYTOKINE_RECEPTOR_INTERACTION	KEGG_CYTOKINE_CYTOKINE_RECEPTOR_INTERACTION	KEGG_CYTOKINE_CYTOKINE_RECEPTOR_INTERACTION	247	0.420805827039192	2.05672811551009	1e-10	1.83e-08	1.15789473684211e-08	5369	tags=33%, list=17%, signal=27%	CXCL3/CXCL1/IL1B/CCL20/CXCR4/TNFSF9/IL10/VEGFA/IL1A/TNFRSF10B/TGFB1/CXCL16/IL19/TNFSF14/IL1RAP/CCR1/CCL7/TNF/INHBA/OSM/INHBB/CCL23/EDA/IL6/EPOR/CCL28/IL21R/CCL2/EGF/CCR4/CLCF1/CXCR3/RELT/CNTF/FAS/NGFR/IFNGR1/BMPR1B/IL15RA/CD70/IL1R1/CCL5/CCL4/MET/TNFRSF21/CCL3L3/CXCR5/INHBE/TGFBR1/TSLP/IL20RB/TGFBR2/TNFRSF4/IFNG/GH2/TNFRSF13C/PRLR/KITLG/TNFRSF9/PLEKHO2/FLT4/GDF5/PDGFA/CCR9/BMP7/AMH/CCR6/IL4/IL6ST…
KEGG_MAPK_SIGNALING_PATHWAY	KEGG_MAPK_SIGNALING_PATHWAY	KEGG_MAPK_SIGNALING_PATHWAY	257	0.377178469454297	1.85789208025907	1.82437107703386e-08	1.66929953548598e-06	1.05621483407224e-06	5681	tags=33%, list=18%, signal=27%	IL1B/DUSP10/DUSP8/GADD45A/DUSP4/TRAF6/DDIT3/KRAS/IL1A/MAPK7/NRAS/TGFB1/MAPKAPK2/DUSP5/DUSP14/NR4A1/DUSP16/MAPT/RELA/TNF/ATF4/GADD45B/DUSP2/CDC42/MAX/GNA12/MAP3K8/FGF9/FGFR1/EGF/PTPN7/ELK4/RELB/RRAS2/RASA2/CASP3/FLNC/CACNB3/FGF13/RAPGEF2/FAS/FGF18/PTPN5/GADD45G/CRKL/AKT2/MAPK8/IL1R1/NFKB2/FGF3/MAPK11/MAP2K7/CRK/CACNA1B/TGFBR1/MAPK12/GRB2/PPP3R1/MAP3K13/TGFBR2/MECOM/DUSP1/CACNA2D2/PRKX/FGF5/ELK1/MA…
KEGG_NEUROTROPHIN_SIGNALING_PATHWAY	KEGG_NEUROTROPHIN_SIGNALING_PATHWAY	KEGG_NEUROTROPHIN_SIGNALING_PATHWAY	125	0.450277924609289	2.0323862766981	2.16726732985704e-07	1.3220330712128e-05	8.36489144857104e-06	6298	tags=42%, list=20%, signal=34%	TRAF6/KRAS/MAPK7/IRS2/PIK3R1/NRAS/MAPKAPK2/RIPK2/NFKBIB/RELA/ATF4/CDC42/SHC2/PIK3CA/YWHAZ/SH2B3/ABL1/NFKBIE/ARHGDIA/FOXO3/CALM1/NGFR/CRKL/IRAK1/AKT2/NFKBIA/PDPK1/MAPK8/CAMK2D/MAPK11/MAP2K7/CRK/MAPK12/GRB2/PRDM4/RAPGEF1/CALML3/MAP2K2/AKT1/MAPK10/YWHAQ/SHC3/CAMK4/FASLG/PIK3R5/NTRK3/AKT3/PIK3CB/ZNF274/BDNF/CALM3/YWHAG/IRAK3
KEGG_PATHWAYS_IN_CANCER	KEGG_PATHWAYS_IN_CANCER	KEGG_PATHWAYS_IN_CANCER	321	0.33584851916164	1.67834	7.04627974132041e-07	3.22367298165409e-05	2.03971255669801e-05	5680	tags=33%, list=18%, signal=27%	MMP9/CYCS/TRAF6/LAMB3/KRAS/PTGS2/VEGFA/PIK3R1/NRAS/TGFB1/TRAF4/RASSF5/VHL/CDKN1A/RELA/FZD7/NKX3-1/CDC42/MAX/IL6/PIK3CA/FGF9/ABL1/EPAS1/FGFR1/EGF/FZD8/HIF1A/CUL2/CTNNB1/WNT1/FZD5/CASP9/RARA/EP300/CASP3/MDM2/FGF13/CCNE1/FAS/WNT7A/SLC2A1/FGF18/CRKL/AKT2/NFKBIA/MAPK8/BIRC2/SHH/BMP4/WNT3A/RUNX1/NFKB2/FGF3/PIAS2/ZBTB16/MET/CRK/RALGDS/PTCH1/TGFBR1/GLI3/TPM3/GRB2/TGFBR2/MECOM/BRCA2/ITGA2B/DAPK2/WNT4/BIRC…
KEGG_VALINE_LEUCINE_AND_ISOLEUCINE_DEGRADATION	KEGG_VALINE_LEUCINE_AND_ISOLEUCINE_DEGRADATION	KEGG_VALINE_LEUCINE_AND_ISOLEUCINE_DEGRADATION	43	-0.604324	-2.10607	1.00312333605612e-05	0.000305952617497116	0.000193585205203812	5607	tags=53%, list=18%, signal=44%	ALDH9A1/ABAT/BCKDHA/HADHB/ALDH3A2/ALDH6A1/BCAT2/BCKDHB/ACAD8/PCCA/ECHS1/HIBADH/MCCC2/DBT/OXCT1/AUH/MCEE/ACAT1/MCCC1/HMGCL/HADH/ACADM/HIBCH
KEGG_ERBB_SIGNALING_PATHWAY	KEGG_ERBB_SIGNALING_PATHWAY	KEGG_ERBB_SIGNALING_PATHWAY	86	0.475419144948483	2.01650985896464	9.8467195011946e-06	0.000305952617497116	0.000193585205203812	5620	tags=40%, list=18%, signal=32%	AREG/EREG/HBEGF/KRAS/PIK3R1/NRAS/CDKN1A/SHC2/PIK3CA/ABL1/EGF/ABL2/RPS6KB1/CRKL/AKT2/MAPK8/CAMK2D/MAP2K7/CRK/BTC/NRG3/GRB2/PAK6/SRC/ELK1/CDKN1B/MAP2K2/STAT5A/AKT1/MAPK10/SHC3/PIK3R5/AKT3/PIK3CB
KEGG_FOCAL_ADHESION	KEGG_FOCAL_ADHESION	KEGG_FOCAL_ADHESION	195	0.358691312896816	1.72354708283723	2.15741174834902e-05	0.000564009071354101	0.000356865101230665	8072	tags=40%, list=26%, signal=30%	LAMB3/VEGFA/PIK3R1/THBS1/CDC42/SHC2/PIK3CA/EGF/PPP1CB/CTNNB1/FLNC/CRKL/AKT2/VWF/MYL9/ITGB3/PDPK1/MAPK8/BIRC2/COL11A2/MET/CRK/ACTN4/TLN2/GRB2/PAK6/IBSP/ITGA7/COL6A2/ITGA2B/ITGB5/RAPGEF1/SRC/BIRC3/COMP/ITGA1/BCAR1/TNR/MYL5/MYL10/ELK1/MYLK2/LAMA1/FLT4/COL4A6/PDGFA/AKT1/VEGFC/KDR/MAPK10/PDGFRB/SHC3/COL3A1/PIK3R5/AKT3/TNN/MYLK/PIK3CB/MYL7/ARHGAP5/LAMC2/CCND2/VAV2/ACTN3/CAV2/IGF1R/FLNA/ERBB2/JUN/TNXB/C…
KEGG_P53_SIGNALING_PATHWAY	KEGG_P53_SIGNALING_PATHWAY	KEGG_P53_SIGNALING_PATHWAY	64	0.497701064674045	2.01706193324877	3.69259330365489e-05	0.000844680718211056	0.00053445429395005	2116	tags=34%, list=7%, signal=32%	GADD45A/CYCS/PPM1D/PMAIP1/TNFRSF10B/THBS1/CDKN1A/SESN2/GADD45B/MDM4/SIAH1/SESN3/CASP9/PERP/CASP3/IGFBP3/RCHY1/MDM2/RRM2B/CCNE1/FAS/GADD45G
KEGG_CHEMOKINE_SIGNALING_PATHWAY	KEGG_CHEMOKINE_SIGNALING_PATHWAY	KEGG_CHEMOKINE_SIGNALING_PATHWAY	179	0.361841120435775	1.71133131802862	4.27441979513626e-05	0.00086913202501104	0.000549925353760221	5689	tags=31%, list=18%, signal=25%	CXCL3/CXCL1/CCL20/CXCR4/KRAS/PIK3R1/NRAS/CXCL16/NFKBIB/CCR1/CCL7/GNB5/RELA/CDC42/CCL23/SHC2/PIK3CA/CCL28/CCL2/FOXO3/CCR4/CXCR3/ADCY9/ELMO1/CRKL/AKT2/NFKBIA/GRK6/CCL5/GNB3/CCL4/GNG2/GNB1/CRK/CCL3L3/CXCR5/GNAI3/GRB2/DOCK2/PRKX/ADCY3/BCAR1/CCR9/CCR6/AKT1/SHC3/STAT3/PIK3R5/CXCL14/PRKACG/CXCL6/AKT3/PIK3CB/GNG3/ITK
KEGG_RENAL_CELL_CARCINOMA	KEGG_RENAL_CELL_CARCINOMA	KEGG_RENAL_CELL_CARCINOMA	66	0.473939773458174	1.92529419506811	8.13533630726974e-05	0.00148876654423036	0.000941986309262813	5620	tags=41%, list=18%, signal=34%	KRAS/VEGFA/PIK3R1/NRAS/TGFB1/VHL/CDC42/PIK3CA/EPAS1/HIF1A/CUL2/EP300/SLC2A1/CRKL/AKT2/MET/CRK/GRB2/PAK6/RAPGEF1/MAP2K2/AKT1/VEGFC/CREBBP/PIK3R5/AKT3/PIK3CB
KEGG_INSULIN_SIGNALING_PATHWAY	KEGG_INSULIN_SIGNALING_PATHWAY	KEGG_INSULIN_SIGNALING_PATHWAY	134	0.385760198370854	1.76995806579287	8.96698775554741e-05	0.00149178069024107	0.000943893447952359	5620	tags=34%, list=18%, signal=28%	PPP1R3B/SOCS1/KRAS/IRS2/PIK3R1/NRAS/SOCS4/EIF4E/FASN/PRKAA1/PTPN1/SHC2/PIK3CA/INPP5K/PPP1CB/SOCS3/RPS6KB1/PRKAR2A/RHOQ/CALM1/CRKL/AKT2/PDPK1/MAPK8/PHKA1/GCK/SORBS1/CRK/RHEB/GRB2/TRIP10/RAPGEF1/PRKX/CALML3/FOXO1/PRKAA2/ELK1/MAP2K2/AKT1/MAPK10/PRKAR2B/SHC3/PIK3R5/PRKACG/AKT3/PIK3CB
KEGG_JAK_STAT_SIGNALING_PATHWAY	KEGG_JAK_STAT_SIGNALING_PATHWAY	KEGG_JAK_STAT_SIGNALING_PATHWAY	146	0.375281835825099	1.73889746895741	9.9861830775776e-05	0.00152289291933058	0.000963579068889067	6923	tags=37%, list=22%, signal=29%	SPRY1/SOCS1/IL10/PIK3R1/SOCS4/STAM/IL19/SOCS7/SPRY2/OSM/IL6/PIK3CA/SPRED2/EPOR/IL21R/SOCS3/EP300/CLCF1/CNTF/STAT4/IFNGR1/IL15RA/AKT2/PIAS2/TSLP/GRB2/IL20RB/IFNG/GH2/PRLR/IL4/STAT5A/AKT1/IL6ST/IL2/CRLF2/SOCS5/IFNA5/CREBBP/IL9R/STAT3/PIK3R5/AKT3/BCL2L1/PIK3CB/IL2RA/IL10RA/CCND2/LIF/IL20/IL2RB/IL12A/IL22RA2/SPRY4
KEGG_MISMATCH_REPAIR	KEGG_MISMATCH_REPAIR	KEGG_MISMATCH_REPAIR	23	-0.665292	-2.02048	0.000116360121671344	0.00154230354435836	0.000975860741325394	2969	tags=39%, list=10%, signal=35%	MLH1/RPA2/POLD1/POLD4/POLD3/RFC4/RPA1/RFC5/MSH2
KEGG_PRIMARY_IMMUNODEFICIENCY	KEGG_PRIMARY_IMMUNODEFICIENCY	KEGG_PRIMARY_IMMUNODEFICIENCY	35	-0.592521	-2.00543	0.000117990435087525	0.00154230354435836	0.000975860741325394	5380	tags=57%, list=17%, signal=47%	RAG1/LCK/TNFRSF13B/ADA/CD79A/TAP1/RFXAP/CD19/BTK/DCLRE1C/RFX5/CD4/AICDA/PTPRC/CD40/RFXANK/IKBKG/CIITA/IGLL1/BLNK
KEGG_TIGHT_JUNCTION	KEGG_TIGHT_JUNCTION	KEGG_TIGHT_JUNCTION	125	0.373923061586507	1.68774895986468	0.000204587508846965	0.00249596760793297	0.00157927199811692	5616	tags=33%, list=18%, signal=27%	KRAS/VAPA/NRAS/YES1/PPP2CA/CDC42/PPP2R1B/CTNNB1/PARD6G/RRAS2/MYH7B/LLGL2/PRKCQ/CRB3/CLDN9/AKT2/MYL9/MYH2/MAGI3/PRKCH/AMOTL1/IGSF5/GNAI3/ACTN4/CLDN10/CLDN6/CLDN8/SRC/PPP2R2A/JAM3/EPB41L1/MYL5/MYL10/CLDN14/PPP2R2B/AKT1/TJP3/PARD6A/AKT3/CLDN19/LLGL1
KEGG_TGF_BETA_SIGNALING_PATHWAY	KEGG_TGF_BETA_SIGNALING_PATHWAY	KEGG_TGF_BETA_SIGNALING_PATHWAY	85	0.418028961662402	1.7778144627824	0.000249505589135238	0.00285372017573429	0.00180563255295238	5607	tags=38%, list=18%, signal=31%	SMAD7/SMURF1/TGFB1/THBS1/SMAD6/PPP2CA/TNF/INHBA/INHBB/PPP2R1B/RPS6KB1/EP300/BMPR1B/BMP4/INHBE/TGFBR1/DCN/TGFBR2/IFNG/ID3/COMP/LTBP1/ZFYVE9/TFDP1/GDF5/BMP7/AMH/INHBC/CREBBP/ID1/BMP2/ID2
KEGG_MELANOMA	KEGG_MELANOMA	KEGG_MELANOMA	71	0.450994976989377	1.83887827075814	0.000293878787772204	0.0031635187154302	0.00200165118606455	5620	tags=38%, list=18%, signal=31%	KRAS/PIK3R1/NRAS/CDKN1A/PIK3CA/FGF9/FGFR1/EGF/MDM2/FGF13/FGF18/AKT2/FGF3/MET/CDKN2A/FGF5/MAP2K2/PDGFA/AKT1/E2F1/FGF17/PDGFRB/FGF2/PIK3R5/CDK6/AKT3/PIK3CB
KEGG_REGULATION_OF_ACTIN_CYTOSKELETON	KEGG_REGULATION_OF_ACTIN_CYTOSKELETON	KEGG_REGULATION_OF_ACTIN_CYTOSKELETON	207	0.329449835997232	1.58698460627424	0.000338406294806203	0.0034404639971964	0.00217688259816856	5620	tags=25%, list=18%, signal=20%	EZR/GNA13/KRAS/PIK3R1/NRAS/LIMK2/CDC42/GNA12/PIK3CA/FGF9/FGFR1/EGF/PPP1CB/RRAS2/ARPC5L/FGF13/ARHGEF7/FGF18/PIP4K2C/CRKL/MYL9/ITGB3/CHRM5/FGF3/CRK/SSH1/ACTN4/ARHGEF12/PAK6/ITGA7/CHRM1/ITGA2B/ITGB5/ITGA1/F2R/BCAR1/MYL5/FGF5/MYL10/MYLK2/MAP2K2/PDGFA/FGF17/CHRM2/PDGFRB/SLC9A1/FGF2/PIKFYVE/PIK3R5/MYLK/PIK3CB
KEGG_GAP_JUNCTION	KEGG_GAP_JUNCTION	KEGG_GAP_JUNCTION	82	0.425512350870193	1.79317148719769	0.000457939539822021	0.00419014678937149	0.00265122891475907	5360	tags=33%, list=17%, signal=27%	TUBA4A/KRAS/TUBA3C/MAPK7/CSNK1D/NRAS/EGF/TUBB2A/ADCY9/TUBA1C/TUBA3D/TUBB6/TUBB3/TUBA8/GNAI3/GRB2/PRKX/SRC/ADCY3/GJD2/MAP2K2/TUBA1A/PDGFA/PDGFRB/GNAQ/GNAS/PRKACG
KEGG_CHRONIC_MYELOID_LEUKEMIA	KEGG_CHRONIC_MYELOID_LEUKEMIA	KEGG_CHRONIC_MYELOID_LEUKEMIA	73	0.43236173605162	1.77347109075127	0.000445289026909452	0.00419014678937149	0.00265122891475907	5680	tags=45%, list=18%, signal=37%	KRAS/PIK3R1/NRAS/TGFB1/CDKN1A/RELA/SHC2/PIK3CA/ABL1/MDM2/CRKL/AKT2/NFKBIA/RUNX1/CRK/TGFBR1/GAB2/GRB2/TGFBR2/MECOM/CDKN2A/CDKN1B/MAP2K2/STAT5A/AKT1/E2F1/SHC3/PIK3R5/CDK6/AKT3/BCL2L1/PIK3CB/BCR
KEGG_CIRCADIAN_RHYTHM_MAMMAL	KEGG_CIRCADIAN_RHYTHM_MAMMAL	KEGG_CIRCADIAN_RHYTHM_MAMMAL	12	0.757985109530842	2.05367586671413	0.000511805636852967	0.00422463437324733	0.00267305022178433	1528	tags=58%, list=5%, signal=55%	CSNK1D/PER2/CRY2/PER1/CRY1/BHLHE40/CSNK1E
KEGG_GLYCOSAMINOGLYCAN_BIOSYNTHESIS_KERATAN_SULFATE	KEGG_GLYCOSAMINOGLYCAN_BIOSYNTHESIS_KERATAN_SULFATE	KEGG_GLYCOSAMINOGLYCAN_BIOSYNTHESIS_KERATAN_SULFATE	14	0.738573101545174	2.05264657543831	0.000532178167171215	0.00422463437324733	0.00267305022178433	3289	tags=57%, list=11%, signal=51%	B3GNT2/B3GNT7/B4GALT1/CHST1/ST3GAL1/B4GALT4/ST3GAL3/CHST4
KEGG_HOMOLOGOUS_RECOMBINATION	KEGG_HOMOLOGOUS_RECOMBINATION	KEGG_HOMOLOGOUS_RECOMBINATION	24	-0.636341	-1.9536	0.000500951373696871	0.00422463437324733	0.00267305022178433	3691	tags=58%, list=12%, signal=51%	RAD54L/RAD51/BLM/NBN/RPA2/POLD1/RAD50/TOP3B/MUS81/POLD4/RAD54B/POLD3/RPA1/RAD52
KEGG_LEUKOCYTE_TRANSENDOTHELIAL_MIGRATION	KEGG_LEUKOCYTE_TRANSENDOTHELIAL_MIGRATION	KEGG_LEUKOCYTE_TRANSENDOTHELIAL_MIGRATION	112	0.380002457160958	1.69460783281623	0.000554050409606207	0.00422463437324733	0.00267305022178433	6683	tags=35%, list=22%, signal=27%	CXCR4/EZR/MMP9/PIK3R1/ICAM1/RASSF5/CDC42/PIK3CA/CTNNB1/RHOH/CLDN9/MYL9/VCAM1/CD99/MAPK11/RAPGEF3/GNAI3/MAPK12/ACTN4/CLDN10/CLDN6/CLDN8/ESAM/JAM3/BCAR1/MYL5/MYL10/CLDN14/MMP2/NOX1/PIK3R5/CLDN19/PIK3CB/ITK/MYL7/ARHGAP5/VAV2/THY1/ACTN3
KEGG_ECM_RECEPTOR_INTERACTION	KEGG_ECM_RECEPTOR_INTERACTION	KEGG_ECM_RECEPTOR_INTERACTION	83	0.412363377191382	1.74554282553018	0.000719934792990528	0.0050672333506641	0.00320618733720478	5519	tags=31%, list=18%, signal=26%	LAMB3/THBS1/SDC2/SDC4/SDC3/GP6/VWF/ITGB3/COL11A2/CD44/DAG1/SV2A/IBSP/ITGA7/COL6A2/ITGA2B/ITGB5/COMP/ITGA1/TNR/HSPG2/LAMA1/COL4A6/COL3A1/SDC1/TNN
KEGG_PROSTATE_CANCER	KEGG_PROSTATE_CANCER	KEGG_PROSTATE_CANCER	88	0.405195250400192	1.72162643021008	0.000703134602972107	0.0050672333506641	0.00320618733720478	5620	tags=36%, list=18%, signal=30%	KRAS/PIK3R1/NRAS/CDKN1A/RELA/ATF4/NKX3-1/PIK3CA/FGFR1/EGF/CTNNB1/CASP9/EP300/MDM2/CCNE1/AKT2/NFKBIA/PDPK1/GRB2/CREB3L3/FOXO1/CDKN1B/CCNE2/MAP2K2/PDGFA/AKT1/E2F1/PDGFRB/CREBBP/PIK3R5/AKT3/PIK3CB
KEGG_PEROXISOME	KEGG_PEROXISOME	KEGG_PEROXISOME	76	-0.44996	-1.74129	0.00081748892514665	0.0055407582704384	0.00350580045871858	4193	tags=32%, list=14%, signal=27%	EPHX2/PEX11A/GNPAT/NUDT12/PXMP4/ABCD1/ABCD4/PMVK/PRDX1/PEX6/HACL1/AMACR/CAT/MLYCD/ACOX3/PEX1/PEX3/ACOX1/IDH1/SLC25A17/HMGCL/HSD17B4/PAOX/PEX11B
KEGG_NUCLEOTIDE_EXCISION_REPAIR	KEGG_NUCLEOTIDE_EXCISION_REPAIR	KEGG_NUCLEOTIDE_EXCISION_REPAIR	43	-0.52171	-1.81816	0.00102663154619081	0.00621159762723658	0.00393026021855636	5575	tags=47%, list=18%, signal=38%	MNAT1/ERCC6/GTF2H4/DDB1/GTF2H5/CUL4B/ERCC4/XPA/ERCC8/RPA2/RBX1/POLD1/ERCC2/POLD4/POLD3/RFC4/RPA1/RFC5/CUL4A/GTF2H1
KEGG_NON_SMALL_CELL_LUNG_CANCER	KEGG_NON_SMALL_CELL_LUNG_CANCER	KEGG_NON_SMALL_CELL_LUNG_CANCER	54	0.458951086376151	1.7946378430571	0.00105223784942259	0.00621159762723658	0.00393026021855636	5620	tags=37%, list=18%, signal=30%	KRAS/PIK3R1/NRAS/RASSF5/PIK3CA/EGF/FOXO3/CASP9/FHIT/AKT2/PDPK1/GRB2/CDKN2A/MAP2K2/AKT1/E2F1/PIK3R5/CDK6/AKT3/PIK3CB
KEGG_HYPERTROPHIC_CARDIOMYOPATHY_HCM	KEGG_HYPERTROPHIC_CARDIOMYOPATHY_HCM	KEGG_HYPERTROPHIC_CARDIOMYOPATHY_HCM	83	0.404295877281968	1.71139292918691	0.00103094098983206	0.00621159762723658	0.00393026021855636	4875	tags=28%, list=16%, signal=23%	TGFB1/PRKAA1/TNF/IL6/EMD/LMNA/ATP2A2/CACNB3/ITGB3/DAG1/SGCD/TPM3/ITGA7/ITGA2B/CACNA2D2/ITGB5/SGCB/TPM4/PRKAA2/ITGA1/ACTC1/ACE/SLC8A1
KEGG_T_CELL_RECEPTOR_SIGNALING_PATHWAY	KEGG_T_CELL_RECEPTOR_SIGNALING_PATHWAY	KEGG_T_CELL_RECEPTOR_SIGNALING_PATHWAY	106	0.377830131192347	1.6649719713192	0.00103290139014435	0.00621159762723658	0.00393026021855636	5689	tags=35%, list=18%, signal=29%	KRAS/IL10/PIK3R1/NRAS/BCL10/NFKBIB/RELA/TNF/CDC42/ICOS/PIK3CA/MAP3K8/NFKBIE/PDCD1/CD28/PRKCQ/AKT2/NFKBIA/PDPK1/MAPK11/MAP2K7/MAPK12/GRB2/PPP3R1/PAK6/IFNG/MALT1/MAP2K2/IL4/AKT1/IL2/RASGRP1/CD8A/PIK3R5/AKT3/PIK3CB/ITK
KEGG_DNA_REPLICATION	KEGG_DNA_REPLICATION	KEGG_DNA_REPLICATION	36	-0.534027	-1.81054	0.00158313479102683	0.00905355208618468	0.00572844825700497	3557	tags=39%, list=12%, signal=34%	MCM5/RNASEH2A/RNASEH2C/RPA2/POLD1/RNASEH2B/POLD4/POLD3/RFC4/RPA1/POLA1/RFC5/PRIM1/MCM3
KEGG_BASE_EXCISION_REPAIR	KEGG_BASE_EXCISION_REPAIR	KEGG_BASE_EXCISION_REPAIR	33	-0.538567	-1.78461	0.00218210296012664	0.0121007527788841	0.00765650161447945	2827	tags=33%, list=9%, signal=30%	MBD4/OGG1/POLD1/APEX2/XRCC1/SMUG1/POLD4/NTHL1/POLD3/PARP4/PARP1
KEGG_ANTIGEN_PROCESSING_AND_PRESENTATION	KEGG_ANTIGEN_PROCESSING_AND_PRESENTATION	KEGG_ANTIGEN_PROCESSING_AND_PRESENTATION	77	-0.41717	-1.6197	0.00226102943427577	0.0121696584256608	0.00770010024056765	6138	tags=36%, list=20%, signal=29%	PSME2/HLA-DPA1/HLA-DRA/HSPA8/HLA-DRB1/CTSS/HLA-DOB/PSME3/KLRC3/CREB1/HLA-DMA/HLA-DMB/TAP1/HSPA1L/RFXAP/HLA-DPB1/RFX5/CD4/HLA-DRB5/RFXANK/HSPA4/HSPA6/HLA-DOA/NFYC/CIITA/KLRC1/HSPA1A/NFYB
KEGG_PATHOGENIC_ESCHERICHIA_COLI_INFECTION	KEGG_PATHOGENIC_ESCHERICHIA_COLI_INFECTION	KEGG_PATHOGENIC_ESCHERICHIA_COLI_INFECTION	51	0.43973170191535	1.68092557494465	0.00257885676681953	0.0134837368093707	0.00853155622105709	2834	tags=27%, list=9%, signal=25%	EZR/TUBA4A/TUBA3C/CDC42/YWHAZ/ABL1/CTNNB1/TUBB2A/ARPC5L/TUBA1C/TUBA3D/TUBB6/TUBB3/TUBA8
KEGG_PYRIMIDINE_METABOLISM	KEGG_PYRIMIDINE_METABOLISM	KEGG_PYRIMIDINE_METABOLISM	91	-0.397731	-1.59592	0.00302147843898663	0.0153591820648487	0.00971820550551255	5611	tags=34%, list=18%, signal=28%	POLR3A/ITPA/TK1/NUDT2/DPYD/POLA2/NME7/POLR1B/NT5E/POLR3B/POLR2J2/NME6/DUT/NME3/CAD/POLR2G/RRM2/POLD1/DCK/POLR3K/POLR3GL/POLR2F/NT5C/POLD4/POLD3/PNPT1/POLA1/PRIM1/DTYMK/POLR2H/DHODH
KEGG_COMPLEMENT_AND_COAGULATION_CASCADES	KEGG_COMPLEMENT_AND_COAGULATION_CASCADES	KEGG_COMPLEMENT_AND_COAGULATION_CASCADES	68	0.405009774124734	1.64686460812812	0.00408709784838612	0.0202145650339097	0.0127903488854189	5383	tags=31%, list=17%, signal=26%	PLAUR/THBD/CD55/F3/VWF/PROS1/F11/C5AR1/PLAU/F2R/C8A/C1R/TFPI/KNG1/F12/MBL2/F13B/F8/SERPIND1/FGA/C4BPA
KEGG_AMINOACYL_TRNA_BIOSYNTHESIS	KEGG_AMINOACYL_TRNA_BIOSYNTHESIS	KEGG_AMINOACYL_TRNA_BIOSYNTHESIS	22	-0.608321	-1.82132	0.00439794086341724	0.0211795573159304	0.0134009278386675	2943	tags=55%, list=10%, signal=49%	SARS2/MTFMT/FARSB/IARS2/VARS2/AARS2/PARS2/FARSA/TARS2/RARS2/EARS2/DARS2
KEGG_BLADDER_CANCER	KEGG_BLADDER_CANCER	KEGG_BLADDER_CANCER	40	0.477948955042801	1.74475695076388	0.00492353309311211	0.0231027322061415	0.0146177770645704	4734	tags=38%, list=15%, signal=32%	MMP9/KRAS/VEGFA/NRAS/THBS1/CDKN1A/EGF/MDM2/DAPK2/CDKN2A/MAP2K2/MMP1/MMP2/VEGFC/E2F1
KEGG_TYPE_II_DIABETES_MELLITUS	KEGG_TYPE_II_DIABETES_MELLITUS	KEGG_TYPE_II_DIABETES_MELLITUS	46	0.448387211219417	1.68669723159112	0.00525971720484811	0.0240632062121801	0.0152254971719287	2922	tags=26%, list=9%, signal=24%	SOCS1/IRS2/PIK3R1/SOCS4/ABCC8/TNF/PIK3CA/SOCS3/MAPK8/GCK/SLC2A2/CACNA1B
KEGG_PURINE_METABOLISM	KEGG_PURINE_METABOLISM	KEGG_PURINE_METABOLISM	145	-0.357417	-1.54225	0.00544799991854821	0.0243166825632762	0.0153858791024468	3731	tags=26%, list=12%, signal=23%	NME7/PAICS/NPR2/ENPP1/PPAT/POLR1B/NT5E/POLR3B/POLR2J2/NME6/PDE8B/NME3/GART/POLR2G/PAPSS1/RRM2/POLD1/DCK/POLR3K/IMPDH2/POLR3GL/POLR2F/PFAS/ATIC/PDE6D/NT5C/NUDT9/AMPD3/NUDT5/POLD4/POLD3/PNPT1/PDE7A/POLA1/PRIM1/AK2/POLR2H/ADCY7
KEGG_PANCREATIC_CANCER	KEGG_PANCREATIC_CANCER	KEGG_PANCREATIC_CANCER	69	0.392879933782236	1.59236530702931	0.00595040770762195	0.0259267764403528	0.0164046327779051	5620	tags=38%, list=18%, signal=31%	KRAS/VEGFA/PIK3R1/TGFB1/RELA/CDC42/PIK3CA/EGF/CASP9/AKT2/MAPK8/RALGDS/TGFBR1/TGFBR2/BRCA2/CDKN2A/AKT1/VEGFC/E2F1/MAPK10/STAT3/PIK3R5/CDK6/AKT3/BCL2L1/PIK3CB
KEGG_APOPTOSIS	KEGG_APOPTOSIS	KEGG_APOPTOSIS	86	0.370316031408122	1.57071067962157	0.00633371356449123	0.0269551065651604	0.0170552874441624	5620	tags=38%, list=18%, signal=31%	IL1B/CYCS/IL1A/PIK3R1/TNFRSF10B/RIPK1/IL1RAP/RELA/TNF/PIK3CA/CASP9/PRKAR2A/CASP3/EXOG/FAS/CASP7/IRAK1/AKT2/NFKBIA/BIRC2/IL1R1/PPP3R1/PRKX/BIRC3/AKT1/CFLAR/PRKAR2B/FASLG/PIK3R5/PRKACG/AKT3/BCL2L1/PIK3CB
KEGG_MTOR_SIGNALING_PATHWAY	KEGG_MTOR_SIGNALING_PATHWAY	KEGG_MTOR_SIGNALING_PATHWAY	50	0.414566277501524	1.58556748059004	0.00731184791297885	0.0304106401835257	0.0192417050341549	5620	tags=42%, list=18%, signal=34%	VEGFA/PIK3R1/EIF4E/PRKAA1/PIK3CA/RICTOR/HIF1A/RPS6KB1/DDIT4/ULK1/AKT2/PDPK1/RHEB/CAB39L/PRKAA2/AKT1/VEGFC/MLST8/PIK3R5/AKT3/PIK3CB
KEGG_BUTANOATE_METABOLISM	KEGG_BUTANOATE_METABOLISM	KEGG_BUTANOATE_METABOLISM	32	-0.508419	-1.66743	0.00773452699037933	0.0314537430942093	0.0199017068758298	5607	tags=34%, list=18%, signal=28%	ALDH9A1/ABAT/ALDH3A2/ALDH5A1/ECHS1/OXCT1/PDHA1/ACAT1/HMGCL/HADH/BDH1
KEGG_BETA_ALANINE_METABOLISM	KEGG_BETA_ALANINE_METABOLISM	KEGG_BETA_ALANINE_METABOLISM	22	-0.586017	-1.75454	0.00897223660986304	0.0354331246788639	0.0224195784565719	6658	tags=41%, list=22%, signal=32%	DPYS/ALDH9A1/ABAT/DPYD/ALDH3A2/ECHS1/MLYCD/ACADM/HIBCH
KEGG_GLIOMA	KEGG_GLIOMA	KEGG_GLIOMA	65	0.390505469824045	1.58718234097899	0.00910031070987215	0.0354331246788639	0.0224195784565719	5620	tags=37%, list=18%, signal=30%	KRAS/PIK3R1/NRAS/CDKN1A/SHC2/PIK3CA/EGF/MDM2/CALM1/AKT2/CAMK2D/GRB2/CALML3/CDKN2A/MAP2K2/PDGFA/AKT1/E2F1/PDGFRB/SHC3/PIK3R5/CDK6/AKT3/PIK3CB
KEGG_VEGF_SIGNALING_PATHWAY	KEGG_VEGF_SIGNALING_PATHWAY	KEGG_VEGF_SIGNALING_PATHWAY	72	0.370215398441887	1.51704809425804	0.00968054629283681	0.0369070827414403	0.0233521950046502	5620	tags=33%, list=18%, signal=27%	KRAS/PTGS2/VEGFA/PIK3R1/NRAS/MAPKAPK2/CDC42/SHC2/PIK3CA/CASP9/AKT2/MAPK11/MAPK12/SH2D2A/PPP3R1/SRC/SPHK1/MAP2K2/PLA2G1B/AKT1/KDR/PIK3R5/AKT3/PIK3CB
KEGG_PROPANOATE_METABOLISM	KEGG_PROPANOATE_METABOLISM	KEGG_PROPANOATE_METABOLISM	31	-0.495272	-1.6114	0.0135888066286022	0.049735032260684	0.0314688153504472	5785	tags=42%, list=19%, signal=34%	LDHB/ALDH9A1/ABAT/ALDH3A2/ALDH6A1/SUCLG1/PCCA/ECHS1/MLYCD/MCEE/ACAT1/ACADM/HIBCH
KEGG_CALCIUM_SIGNALING_PATHWAY	KEGG_CALCIUM_SIGNALING_PATHWAY	KEGG_CALCIUM_SIGNALING_PATHWAY	176	0.29454040330393	1.38926665245702	0.0134619254022228	0.049735032260684	0.0314688153504472	6423	tags=31%, list=21%, signal=25%	GNA15/SLC8A2/GRIN2C/EDNRA/ATP2A2/ADORA2A/ADCY9/PLCD1/ATP2B1/CALM1/VDAC2/EDNRB/PHKA1/CHRM5/CAMK2D/CHRNA7/TRHR/CACNA1B/HRH1/TACR3/PPP3R1/PDE1B/PLCD3/CHRM1/NTSR1/PRKX/CALML3/ADCY3/SPHK1/F2R/VDAC1/MYLK2/AVPR1A/OXTR/PTGER1/SLC8A1/CHRM2/PDGFRB/GNAQ/GNAS/GNAL/CAMK4/PRKACG/ADRA1B/MYLK/PDE1C/GRIN1/CACNA1H/SLC8A3/NOS2/CALM3/CHP2/AGTR1/PDE1A/CACNA1C
