# Supplementary material for: Identification and experimental validation of demethylation-related genes in diabetic nephropathy
Source: Front Genet. 2025 Nov 26;16:1675592. doi: 10.3389/fgene.2025.1675592 (PMC12688277; doi:10.3389/fgene.2025.1675592)
Supplement: Supplementary file 11 [file Table8.xlsx]

## Sheet: 08_Fig5_2
	ID	Description	setSize	enrichmentScore	NES	pvalue	p.adjust	qvalue	rank	leading_edge	core_enrichment
KEGG_CYTOKINE_CYTOKINE_RECEPTOR_INTERACTION	KEGG_CYTOKINE_CYTOKINE_RECEPTOR_INTERACTION	KEGG_CYTOKINE_CYTOKINE_RECEPTOR_INTERACTION	248	0.366983476234149	2.04636006455468	3.09961798952085e-07	5.67230092082315e-05	3.98056204970045e-05	4759	tags=28%, list=15%, signal=24%	TNFRSF10B/TGFB1/RELT/IL1A/IL1B/CLCF1/CCR4/IL10/IL1RAP/IFNGR1/TNFSF9/TNF/CCL20/CXCL16/CCL2/CXCL3/CXCL1/CXCL2/CCR1/IL19/CXCR4/CD70/CCL7/EPOR/INHBB/CCL4/CNTF/TNFSF14/VEGFC/OSM/IL1R1/IL6/NGFR/CCL23/VEGFA/TNFRSF12A/IFNG/IL10RA/PLEKHO2/TNFRSF21/FASLG/PDGFRB/TGFBR2/CXCR3/CCL26/IL22RA2/IL15RA/IL2RB/CCL5/CRLF2/TGFBR1/IL2/TNFRSF9/TNFSF8/TNFRSF6B/PDGFA/IL20RB/EDA/CXCL14/INHBA/IL1R2/IL2RA/CSF2/LIF/IFNA5/EGF/…
KEGG_MAPK_SIGNALING_PATHWAY	KEGG_MAPK_SIGNALING_PATHWAY	KEGG_MAPK_SIGNALING_PATHWAY	257	0.347775270366444	2.04208810863958	8.65717521378567e-07	7.92131532061388e-05	5.55881776885185e-05	3804	tags=26%, list=12%, signal=23%	DDIT3/NRAS/GADD45A/TGFB1/DUSP10/DUSP4/GADD45B/TRAF6/IL1A/MAPK7/IL1B/DUSP8/PTPN7/MAPT/TNF/CASP3/GNA12/GADD45G/ATF4/FGF9/MAP3K8/MAPKAPK2/KRAS/CRKL/RAPGEF2/RELB/FGF18/CACNB3/CACNA2D2/CDC42/FGF3/RRAS2/DUSP2/IL1R1/MAP4K3/MAX/NFKB2/DUSP9/DUSP14/NR4A1/CRK/FASLG/AKT2/PDGFRB/FGFR1/TGFBR2/PRKCG/ATF2/PPM1B/MAP2K7/GNG12/RELA/MAPK8IP3/MAPK11/DUSP16/MAPK8/TGFBR1/PPP3R1/MAP3K2/HSPA2/PDGFA/AKT3/GRB2/NTF3/DUSP5/F…
KEGG_PENTOSE_AND_GLUCURONATE_INTERCONVERSIONS	KEGG_PENTOSE_AND_GLUCURONATE_INTERCONVERSIONS	KEGG_PENTOSE_AND_GLUCURONATE_INTERCONVERSIONS	20	-0.714786	1.8906375318211	1.62611489349693e-05	0.000751577035248487	0.000527422480876131	5093	tags=55%, list=17%, signal=46%	DHDH/RPE/UGT2B28/UGT2B17/UGT2B4/AKR1B1/UGT1A8/UGT2B15/UGP2/UGDH/CRYL1
KEGG_VALINE_LEUCINE_AND_ISOLEUCINE_DEGRADATION	KEGG_VALINE_LEUCINE_AND_ISOLEUCINE_DEGRADATION	KEGG_VALINE_LEUCINE_AND_ISOLEUCINE_DEGRADATION	43	-0.583792	1.84742867962959	2.46418700081471e-05	0.000751577035248487	0.000527422480876131	3445	tags=47%, list=11%, signal=41%	ALDH9A1/BCAT2/DBT/MCCC2/ALDH3A2/PCCA/ECHS1/AUH/HMGCL/HIBADH/OXCT1/ACAT1/ACAD8/BCKDHB/MCEE/ALDH6A1/MCCC1/HADH/HIBCH/ACADM
KEGG_P53_SIGNALING_PATHWAY	KEGG_P53_SIGNALING_PATHWAY	KEGG_P53_SIGNALING_PATHWAY	64	0.506246819071844	1.84030527289497	2.10129869520084e-05	0.000751577035248487	0.000527422480876131	4849	tags=47%, list=16%, signal=40%	TNFRSF10B/PPM1D/GADD45A/GADD45B/CDKN1A/SIAH1/CASP3/THBS1/GADD45G/CASP9/RRM2B/CYCS/MDM4/RCHY1/CCNE1/PERP/DDB2/MDM2/SESN2/PMAIP1/SESN3/ZMAT3/IGFBP3/CHEK1/CCNG1/SFN/SERPINE1/CDKN2A/FAS/RPRM
KEGG_PATHWAYS_IN_CANCER	KEGG_PATHWAYS_IN_CANCER	KEGG_PATHWAYS_IN_CANCER	321	0.307469649533841	1.80454602022421	2.00931171915404e-05	0.000751577035248487	0.000527422480876131	4969	tags=27%, list=16%, signal=23%	PIK3R1/NRAS/TGFB1/TRAF6/HIF1A/CDKN1A/LAMB3/MMP9/TRAF4/WNT1/CASP3/CASP9/FGF9/PTGS2/KRAS/CRKL/FZD7/CYCS/RUNX1/RASSF5/FGF18/CCNE1/NKX3-1/RARA/VHL/VEGFC/CDC42/PTCH1/MDM2/FGF3/TFG/MAX/SMAD3/IL6/VEGFA/BMP4/WNT7A/NFKB2/CUL2/E2F1/EPAS1/CRK/PIK3CA/FASLG/AKT2/BIRC2/PDGFRB/FGFR1/CREBBP/TGFBR2/SLC2A1/PRKCG/PIAS2/ABL1/CTNNB1/LAMA4/RELA/PAX8/ERBB2/EP300/MAPK8/FADD/TGFBR1/ZBTB16/FZD6/PDGFA/AKT3/GRB2/FZD4/SMAD4/…
KEGG_STARCH_AND_SUCROSE_METABOLISM	KEGG_STARCH_AND_SUCROSE_METABOLISM	KEGG_STARCH_AND_SUCROSE_METABOLISM	39	-0.564801	1.75710980390327	8.65508484460731e-05	0.00197985065820392	0.00138936888295012	3544	tags=36%, list=12%, signal=32%	ENPP1/UGT2B28/PGM2L1/HK1/UGT2B17/UGT2B4/UGT1A8/UGT2B15/GYS1/PGM2/UGP2/UGDH/AGL/GBE1
KEGG_PEROXISOME	KEGG_PEROXISOME	KEGG_PEROXISOME	76	-0.46375	1.69821192153955	7.9752294099335e-05	0.00197985065820392	0.00138936888295012	7014	tags=49%, list=23%, signal=38%	ACSL5/DHRS4/PEX11A/PXMP4/DAO/PEX26/AGXT/AMACR/ACOT8/ECH1/PXMP2/MPV17/NUDT12/PEX14/PEX1/PRDX1/PEX5/HAO1/XDH/PMVK/HACL1/PECR/GNPAT/ABCD2/EPHX2/HMGCL/ABCD4/PEX3/MLYCD/ACOX1/CAT/ACOX3/SLC25A17/PAOX/IDH1/HSD17B4/PEX11B
KEGG_RENAL_CELL_CARCINOMA	KEGG_RENAL_CELL_CARCINOMA	KEGG_RENAL_CELL_CARCINOMA	66	0.454549558752349	1.68213128948448	0.000182408192558907	0.0037089665820311	0.00260278356633762	4556	tags=36%, list=15%, signal=31%	PIK3R1/NRAS/TGFB1/HIF1A/KRAS/CRKL/VHL/VEGFC/CDC42/VEGFA/CUL2/EPAS1/CRK/PIK3CA/AKT2/RAPGEF1/CREBBP/SLC2A1/EP300/AKT3/GRB2/PIK3CB/PTPN11/MAP2K2
KEGG_JAK_STAT_SIGNALING_PATHWAY	KEGG_JAK_STAT_SIGNALING_PATHWAY	KEGG_JAK_STAT_SIGNALING_PATHWAY	146	0.359071293421328	1.67654215935961	0.000240668452889502	0.00440423268787789	0.00309068960552834	4416	tags=28%, list=14%, signal=24%	PIK3R1/SPRY2/CLCF1/IL10/SOCS7/IFNGR1/SOCS4/SPRED2/IL19/EPOR/SOCS5/CNTF/STAM/SPRY4/OSM/IL6/IFNG/SPRY1/STAT4/IL10RA/SOCS1/PIK3CA/AKT2/CREBBP/PIAS2/SOCS3/IL22RA2/EP300/IL15RA/IL2RB/CRLF2/IL2/AKT3/IL20RB/GRB2/IL2RA/PIK3CB/CSF2/PTPN11/LIF/IFNA5
KEGG_CIRCADIAN_RHYTHM_MAMMAL	KEGG_CIRCADIAN_RHYTHM_MAMMAL	KEGG_CIRCADIAN_RHYTHM_MAMMAL	12	0.754991500254105	1.63900345530631	0.000375767882005762	0.00528965556977341	0.00371203899633222	1804	tags=58%, list=6%, signal=55%	CRY1/CSNK1D/PER1/PER2/CSNK1E/BHLHE40/CRY2
KEGG_DNA_REPLICATION	KEGG_DNA_REPLICATION	KEGG_DNA_REPLICATION	36	-0.55263	1.63859597058829	0.000358913275041577	0.00528965556977341	0.00371203899633222	3487	tags=42%, list=11%, signal=37%	RPA4/POLA2/POLD1/RNASEH2A/RFC4/RNASEH2C/RFC5/RPA2/RNASEH2B/POLD4/RPA1/POLA1/POLD3/PRIM1/MCM3
KEGG_NEUROTROPHIN_SIGNALING_PATHWAY	KEGG_NEUROTROPHIN_SIGNALING_PATHWAY	KEGG_NEUROTROPHIN_SIGNALING_PATHWAY	125	0.367958743461792	1.59848745865519	0.000318137148645782	0.00528965556977341	0.00371203899633222	4660	tags=33%, list=15%, signal=28%	PIK3R1/NRAS/TRAF6/MAPK7/RIPK2/ARHGDIA/SH2B3/ATF4/MAPKAPK2/KRAS/CRKL/CDC42/NFKBIB/IRS2/NGFR/PRDM4/CRK/PIK3CA/FASLG/AKT2/RAPGEF1/CALM1/YWHAZ/NFKBIE/ABL1/YWHAG/MAP2K7/RELA/MAPK11/MAPK8/FOXO3/CAMK2D/YWHAQ/AKT3/GRB2/NTF3/IRAK3/PIK3CB/PTPN11/MAP2K2/IRAK2
KEGG_MISMATCH_REPAIR	KEGG_MISMATCH_REPAIR	KEGG_MISMATCH_REPAIR	23	-0.627267	1.58987288921627	0.000419884920110197	0.00548849574144044	0.00385157595890557	3487	tags=48%, list=11%, signal=42%	MSH3/RPA4/MLH1/POLD1/RFC4/RFC5/RPA2/POLD4/RPA1/POLD3/MSH2
KEGG_PORPHYRIN_AND_CHLOROPHYLL_METABOLISM	KEGG_PORPHYRIN_AND_CHLOROPHYLL_METABOLISM	KEGG_PORPHYRIN_AND_CHLOROPHYLL_METABOLISM	33	-0.543096	1.5066836973239	0.000911697686037156	0.0111227117696533	0.00780541176817775	3544	tags=39%, list=12%, signal=35%	UGT2B28/UGT2B17/UGT2B4/COX15/UROD/UGT1A8/ALAD/UGT2B15/COX10/HMBS/HMOX2/EARS2/FECH
KEGG_TGF_BETA_SIGNALING_PATHWAY	KEGG_TGF_BETA_SIGNALING_PATHWAY	KEGG_TGF_BETA_SIGNALING_PATHWAY	85	0.386997204292912	1.44085512651508	0.00101083964478094	0.011561478437182	0.00811331820153126	6306	tags=40%, list=20%, signal=32%	SMAD7/TGFB1/PPP2CA/TNF/THBS1/SMAD6/SMURF1/RPS6KB1/INHBB/SMAD3/ID3/BMP4/IFNG/ID1/PPP2R1B/CREBBP/TGFBR2/DCN/EP300/TGFBR1/BMP6/ZFYVE9/SMAD4/INHBA/CHRD/SP1/SMAD1/FST/ID2/LTBP1/BMPR1B/THBS4/TFDP1/SMURF2
KEGG_ERBB_SIGNALING_PATHWAY	KEGG_ERBB_SIGNALING_PATHWAY	KEGG_ERBB_SIGNALING_PATHWAY	86	0.385769863499811	-1.55178	0.00119538486399383	0.01286796647711	0.00903015191376142	7070	tags=44%, list=23%, signal=34%	PIK3R1/NRAS/CDKN1A/KRAS/CRKL/HBEGF/AREG/EREG/RPS6KB1/ABL2/EIF4EBP1/CRK/PIK3CA/NRG3/AKT2/PRKCG/ABL1/MAP2K7/ERBB2/MAPK8/CAMK2D/AKT3/GRB2/PIK3CB/NRG4/SRC/EGF/MAP2K2/BTC/BRAF/BAD/HRAS/AKT1/SHC3/PAK6/NRG1/MAPK10/SHC2
KEGG_HOMOLOGOUS_RECOMBINATION	KEGG_HOMOLOGOUS_RECOMBINATION	KEGG_HOMOLOGOUS_RECOMBINATION	24	-0.597187	-1.77923	0.00149911820520534	0.0130637443596465	0.00916753990150632	3487	tags=54%, list=11%, signal=48%	TOP3A/XRCC2/RPA4/POLD1/RPA2/RAD50/TOP3B/POLD4/RPA1/POLD3/RAD54B/MUS81/RAD52
KEGG_PROPANOATE_METABOLISM	KEGG_PROPANOATE_METABOLISM	KEGG_PROPANOATE_METABOLISM	31	-0.545464	-1.81802	0.00143357638442734	0.0130637443596465	0.00916753990150632	2622	tags=35%, list=9%, signal=32%	ALDH3A2/ACSS1/PCCA/ECHS1/SUCLG1/MLYCD/ACAT1/MCEE/ALDH6A1/HIBCH/ACADM
KEGG_PRIMARY_IMMUNODEFICIENCY	KEGG_PRIMARY_IMMUNODEFICIENCY	KEGG_PRIMARY_IMMUNODEFICIENCY	35	-0.523885	-1.85364	0.00140042895605151	0.0130637443596465	0.00916753990150632	7487	tags=60%, list=24%, signal=45%	TNFRSF13B/CD3D/AICDA/IL2RG/PTPRC/CD3E/IKBKG/ADA/IL7R/DCLRE1C/RFXAP/CD19/TAP1/BTK/CD40/CIITA/RFXANK/BLNK/LCK/CD4/IGLL1
KEGG_ECM_RECEPTOR_INTERACTION	KEGG_ECM_RECEPTOR_INTERACTION	KEGG_ECM_RECEPTOR_INTERACTION	83	0.403441378634833	-1.87127	0.00136698548383122	0.0130637443596465	0.00916753990150632	7217	tags=40%, list=23%, signal=31%	SDC2/LAMB3/THBS1/COL6A2/SDC3/ITGA7/SV2A/LAMA4/CD44/ITGB3/GP6/SV2C/ITGB5/COL4A2/ITGA2B/GP1BA/COL4A6/COL11A2/VTN/LAMA3/THBS4/LAMB4/COL5A1/FN1/ITGAV/COL6A6/TNR/COL1A1/TNXB/LAMB2/VWF/ITGB4/COMP
KEGG_ENDOCYTOSIS	KEGG_ENDOCYTOSIS	KEGG_ENDOCYTOSIS	172	0.317268014848163	-1.87678	0.00158807633038392	0.0132099076572844	0.00927011063669083	5136	tags=30%, list=17%, signal=25%	VPS37B/EHD4/TRAF6/SH3GLB1/LDLR/TFRC/F2R/SMURF1/CHMP4B/RAB11FIP4/RAB5A/SH3GL1/PARD6G/CXCR4/RAB5C/ITCH/VPS37C/CHMP2B/RAB11FIP1/AGAP1/STAM/CDC42/MDM2/DNM1/CLTB/VPS37D/DNM2/ARFGAP1/USP8/GRK6/TSG101/IQSEC1/ARAP2/IL2RB/SNF8/EPN1/HSPA2/CHMP1B/RAB11B/RNF41/PIKFYVE/IL2RA/VPS25/SRC/RAB22A/EGF/PARD6B/RAB11FIP5/KIT/GRK1/RAB11FIP2
KEGG_ASCORBATE_AND_ALDARATE_METABOLISM	KEGG_ASCORBATE_AND_ALDARATE_METABOLISM	KEGG_ASCORBATE_AND_ALDARATE_METABOLISM	18	-0.635637	-1.89826	0.00197179855229324	0.0156886580465071	0.0110095845940401	4191	tags=44%, list=14%, signal=38%	ALDH9A1/UGT2B28/UGT2B17/UGT2B4/UGT1A8/ALDH3A2/UGT2B15/UGDH
KEGG_GLYCOSAMINOGLYCAN_BIOSYNTHESIS_KERATAN_SULFATE	KEGG_GLYCOSAMINOGLYCAN_BIOSYNTHESIS_KERATAN_SULFATE	KEGG_GLYCOSAMINOGLYCAN_BIOSYNTHESIS_KERATAN_SULFATE	14	0.671811473314163	-1.90359	0.00215044363335873	0.0163971327043603	0.0115067597925335	4985	tags=57%, list=16%, signal=48%	B4GALT1/B3GNT7/B4GALT4/B3GNT2/CHST1/FUT8/ST3GAL3/CHST4
KEGG_BASE_EXCISION_REPAIR	KEGG_BASE_EXCISION_REPAIR	KEGG_BASE_EXCISION_REPAIR	33	-0.518681	-1.9329	0.00265439034739006	0.0173483369132993	0.0121742715181048	3637	tags=39%, list=12%, signal=35%	MBD4/MUTYH/MPG/POLD1/APEX2/SMUG1/POLD4/XRCC1/POLD3/NTHL1/OGG1/PARP4/PARP1
KEGG_ONE_CARBON_POOL_BY_FOLATE	KEGG_ONE_CARBON_POOL_BY_FOLATE	KEGG_ONE_CARBON_POOL_BY_FOLATE	17	-0.616383	-1.96325	0.00245806394897353	0.0173483369132993	0.0121742715181048	5064	tags=65%, list=16%, signal=54%	AMT/MTHFS/MTHFR/MTR/MTHFD2L/MTHFD1/MTFMT/GART/SHMT1/SHMT2/ATIC
KEGG_PURINE_METABOLISM	KEGG_PURINE_METABOLISM	KEGG_PURINE_METABOLISM	145	-0.3401	-2.00685	0.002653299356138	0.0173483369132993	0.0121742715181048	6340	tags=35%, list=21%, signal=28%	ENTPD8/ADCY1/PPAT/POLR1B/DGUOK/GMPR2/HPRT1/ENTPD3/POLR2G/PDE6A/IMPDH2/PDE6B/NME3/POLR3H/ENPP1/ADA/RRM2/NME7/POLR3C/POLA2/POLR3A/POLD1/AK5/PDE9A/XDH/POLR3K/PAPSS1/AMPD3/PRPS2/POLD4/GART/POLR3B/PAICS/POLA1/NUDT5/NME6/PDE6D/PFAS/POLD3/POLR3GL/POLR2F/PDE7A/PNPT1/ATIC/NT5E/AK2/DCK/POLR2H/NUDT9/ADCY7/PRIM1
KEGG_FOCAL_ADHESION	KEGG_FOCAL_ADHESION	KEGG_FOCAL_ADHESION	195	0.298288575449756	-2.0558	0.00248828078273351	0.0173483369132993	0.0121742715181048	7217	tags=36%, list=23%, signal=28%	PIK3R1/LAMB3/THBS1/CRKL/PPP1CB/ACTN4/COL6A2/VEGFC/CDC42/ARHGAP5/VEGFA/ITGA7/CRK/PIK3CA/TLN2/AKT2/BIRC2/PDGFRB/RAPGEF1/PRKCG/CTNNB1/LAMA4/ERBB2/MAPK8/MYL9/MYL5/ITGB3/PDGFA/AKT3/GRB2/FLNC/DOCK1/PIK3CB/BIRC3/SRC/ITGB5/EGF/COL4A2/ITGA2B/COL4A6/BRAF/COL11A2/VTN/BCAR1/LAMA3/MYLK/BAD/THBS4/LAMB4/COL5A1/FN1/HRAS/ITGAV/PDGFD/AKT1/COL6A6/MET/CAV1/TNR/COL1A1/TNXB/SHC3/PAK6/LAMB2/VWF/MYLK3/MAPK10/SHC2/ITGB4/…
KEGG_TAURINE_AND_HYPOTAURINE_METABOLISM	KEGG_TAURINE_AND_HYPOTAURINE_METABOLISM	KEGG_TAURINE_AND_HYPOTAURINE_METABOLISM	10	0.708856151921922	-2.15748	0.00413782113657682	0.0261110782066744	0.0183235636538066	3911	tags=40%, list=13%, signal=35%	ADO/CDO1/GGT1/GGT5
KEGG_COMPLEMENT_AND_COAGULATION_CASCADES	KEGG_COMPLEMENT_AND_COAGULATION_CASCADES	KEGG_COMPLEMENT_AND_COAGULATION_CASCADES	68	0.393343183458254	-2.21171	0.00428613371471711	0.0261454156597744	0.0183476601121224	7152	tags=35%, list=23%, signal=27%	THBD/F2R/PLAUR/CD55/C5AR1/C1R/F3/PLAU/F12/TFPI/SERPIND1/C1S/SERPINE1/F11/F10/C3AR1/C8A/SERPINA1/PROS1/CFD/C8G/VWF/PLAT/F13B
