# Supplementary material for: Identification and experimental validation of demethylation-related genes in diabetic nephropathy
Source: Front Genet. 2025 Nov 26;16:1675592. doi: 10.3389/fgene.2025.1675592 (PMC12688277; doi:10.3389/fgene.2025.1675592)
Supplement: Supplementary file 12 [file Table9.xls]

## Sheet: 09_Fig6C_1
	Naive CD4 T cells	Gamma delta T cells	Activated NK cells	Activated dendritic cells	Eosinophils
Naive CD4 T cells	1	0.131695771045606	-0.400069	-0.196514	-0.152914
Gamma delta T cells	0.131695771045606	1	-0.333668	-0.155383	-0.210001
Activated NK cells	-0.400069	-0.333668	1	0.364515082490521	0.102265897613911
Activated dendritic cells	-0.196514	-0.155383	0.364515082490521	1	0.357428118620486
Eosinophils	-0.152914	-0.210001	0.102265897613911	0.357428118620486	1
